# Supplementary material for: Global Chromosome Topology and the Two-Component Systems in Concerted Manner Regulate Transcription in Streptomyces
Source: mSystems. 2021 Nov 16;6(6):e01142-21. doi: 10.1128/mSystems.01142-21 (PMC8594442; doi:10.1128/mSystems.01142-21)
Supplement: DATA SET S1 [file msystems.01142-21-sd001.xlsx]

## Sheet: Tab. 1
List of genes with significantly altered transcription in MGHM5
Name	Synonym	Product	Expression PS04	Expression MGHM5	qValue MGHM5 vs PS04	fold	log2(fold)
-	SCO4678	hypothetical protein	1036	73	0	14.1918	3.82698
-	SCO4684	cold shock protein	65044	4406	0	14.7626	3.88387
-	SCO4673	DeoR family transcriptional regulator	751	50	0	15.02	3.90881
-	SCO4700	hypothetical protein	1252	66	0	18.9697	4.24562
-	SCO4699	Rhs protein	614	29	0	21.1724	4.40411
-	SCO4681	short chain dehydrogenase	297	12	0	24.75	4.62936
valg	SCOt07	Val tRNA	28	1	0	28	4.80735
-	SCO4669	hypothetical protein	3550	26	0	136.538	7.09316
-	SCO4668	two-component system response regulator	18171	63	0	288.429	8.17207
-	SCO4667	two-component system sensor kinase	15418	7	0	2202.57	11.105
-	SCO4682	tautomerase	359	16	1.5e-306	22.4375	4.48784
-	SCO4694	hypothetical protein	319	16	1.87e-241	19.9375	4.31741
-	SCO4679	hypothetical protein	2677	199	2.68e-240	13.4523	3.74978
-	SCO4697	hypothetical protein	750	66	1.29e-227	11.3636	3.50635
-	SCO4683	glutamate dehydrogenase	1164	97	2.08e-210	12	3.58496
-	SCO4692	hypothetical protein	1092	104	4.67e-202	10.5	3.39232
-	SCO4687	hypothetical protein	4903	427	4.39e-173	11.4824	3.52136
-	SCO4675	hypothetical protein	335	33	5.89e-173	10.1515	3.34362
-	SCO4680	DNA-binding protein	391	39	3.5e-138	10.0256	3.32562
-	SCO4693	hypothetical protein	649	61	8.97e-138	10.6393	3.41134
-	SCO4685	DEAD/DEAH box helicase	190	21	1.89e-131	9.04762	3.17754
-	SCO7536	hypothetical protein	55	662	1.6e-110	0.0830816	-3.58933
-	SCO4903	hypothetical protein	157	1670	2.84e-110	0.094012	-3.41101
-	SCO4672	hypothetical protein	232	25	2.58e-100	9.28	3.21412
-	SCO4696	hypothetical protein	248	24	1.39e-98	10.3333	3.36923
-	SCO4686	hypothetical protein	345	36	1.66e-86	9.58333	3.26053
-	SCO4317	hypothetical protein	56	575	6.45e-83	0.0973913	-3.36006
-	SCO4671	LysR family transcriptional regulator	137	15	7.26e-83	9.13333	3.19114
-	SCO4674	hypothetical protein	127	13	8.14e-63	9.76923	3.28824
-	SCO6719	UvrA-like ABC transporter	44	5	4.28e-60	8.8	3.1375
-	SCO4688	hypothetical protein	725	106	4.99e-49	6.83962	2.77392
-	SCO4689	hypothetical protein	299	44	1.93e-44	6.79545	2.76457
-	SCO6720	ABC transporter	94	17	7.9e-40	5.52941	2.46713
-	SCO0026	hypothetical protein	50	5	2.17e-37	10	3.32193
-	SCO4691	hypothetical protein	43	4	1.46e-34	10.75	3.42626
-	SCO4005	RNA polymerase sigma factor	44	276	1.87e-28	0.15942	-2.64909
-	SCO4698	IS1652 transposase	318	73	1.13e-26	4.35616	2.12306
-	SCO1766	glycohydrolase	88	17	7.21e-25	5.17647	2.37197
-	SCO1364	hypothetical protein	23	140	1.07e-21	0.164286	-2.60572
-	SCO4690	hypothetical protein	234	45	9.67e-20	5.2	2.37851
-	SCO4183	transposase	237	67	5.62e-15	3.53731	1.82265
-	SCO1471	transposase	238	68	6.95e-15	3.5	1.80735
-	SCO1550	small membrane protein	1255	6815	7.14e-15	0.184153	-2.44103
-	SCO1767	DNA hydrolase	167	45	2.53e-14	3.71111	1.89185
-	SCO4370	transposase	231	67	3.34e-14	3.44776	1.78566
-	SCO0368	transposase	218	63	9.97e-13	3.46032	1.7909
-	SCO2632	transposase	220	66	1.06e-12	3.33333	1.73697
-	SCO0091	IS1652 transposase	219	64	1.25e-12	3.42188	1.77479
-	SCO5641	transposase	221	65	1.32e-12	3.4	1.76553
-	SCO1730	hypothetical protein	63	13	4.16e-12	4.84615	2.27684
-	SCO0107	aminoglycoside nucleotidyltransferase	33	5	1.08e-11	6.6	2.72247
-	SCO6091	hypothetical protein	18	78	2.04e-10	0.230769	-2.11548
-	SCO1148	ABC transporter	41	12	4.79e-10	3.41667	1.77259
-	SCO5379	hypothetical protein	4	23	5.33e-10	0.173913	-2.52356
-	SCO2210	glutamine synthetase	29	116	1.03e-09	0.25	-2
-	SCO7806	DNA-binding protein	55	13	1.2e-09	4.23077	2.08092
-	SCO1586	hypothetical protein	56	12	8.48e-09	4.66667	2.22239
-	SCO0408	methyltransferase	113	37	1.23e-08	3.05405	1.61073
-	SCO1147	ABC transporter transmembrane subunit	37	11	2.96e-08	3.36364	1.75002
-	SCO3956	ABC transporter ATP-binding protein	44	170	3.79e-08	0.258824	-1.94996
-	SCO3631	hypothetical protein	158	53	3.79e-08	2.98113	1.57586
-	SCO0225	hypothetical protein	96	27	8.85e-08	3.55556	1.83007
-	SCO2784	aceytltranferase	40	152	2.36e-07	0.263158	-1.926
-	SCO3825	ABC-transporter transmembrane protein	51	15	3.89e-07	3.4	1.76553
-	SCO4544	hypothetical protein	156	596	4.05e-07	0.261745	-1.93377
-	SCO4765	hypothetical protein	201	64	4.05e-07	3.14062	1.65105
-	SCO1624	acetyltransferase	112	38	5.91e-07	2.94737	1.55943
-	SCO7803	insertion element transposase	151	50	6.58e-07	3.02	1.59455
-	SCO4222	hypothetical protein	336	108	9.89e-07	3.11111	1.63743
-	SCO7251	hypothetical protein	7	31	1.22e-06	0.225806	-2.14684
-	SCO1986	hypothetical protein	46	14	3.72e-06	3.28571	1.71621
-	SCO5584	nitrogen regulatory protein P-II	7	35	4.72e-06	0.2	-2.32193
-	SCO3111	ABC transporter ATP-binding protein	73	255	6.96e-06	0.286275	-1.80453
-	SCO5530	hypothetical protein	23	78	7.19e-06	0.294872	-1.76184
-	SCO3389	two component system response regulator	62	20	1.3e-05	3.1	1.63227
-	SCO3391	hypothetical protein	33	107	7.23e-05	0.308411	-1.69707
-	SCO5957	transporter	42	140	7.94e-05	0.3	-1.73697
-	SCO7195	hypothetical protein	34	7	0.000106	4.85714	2.28011
-	SCO0573	hypothetical protein	28	9	0.000133	3.11111	1.63743
-	SCO3090	ABC transporter	24	76	0.000156	0.315789	-1.66297
-	SCO3110	ABC transporter	45	159	0.000159	0.283019	-1.82103
-	SCO0283	hypothetical protein	31	8	0.000163	3.875	1.9542
-	SCO2719	hypothetical protein	28	7	0.000213	4	2
-	SCO2467	hypothetical protein	34	12	0.000234	2.83333	1.5025
-	SCO0433	transcriptional regulator	27	9	0.000234	3	1.58496
-	SCO3388	TmrB-like protein	36	11	0.000234	3.27273	1.71049
-	SCO4000	hypothetical protein	26	6	0.000313	4.33333	2.11548
-	SCO3089	ABC transporter ATP-binding protein	27	82	0.000691	0.329268	-1.60266
-	SCO3958	ABC transporter ATP-binding protein	23	71	0.000781	0.323944	-1.62619
-	SCO6491	hypothetical protein	68	24	0.00124257	2.83333	1.5025
-	SCOt55	Arg tRNA	204	62	0.0015482	3.29032	1.71823
-	SCO1914	hypothetical protein	45	11	0.00157482	4.09091	2.03242
-	SCOt29	Pro tRNA	253	86	0.00223056	2.94186	1.55673
-	SCO7186	hypothetical protein	9	36	0.00224913	0.25	-2
-	SCO3957	hypothetical protein	34	97	0.00224913	0.350515	-1.51245
-	SCO2782	pyridoxal-dependent decarboxylase	41	116	0.00285937	0.353448	-1.50043
-	SCO0498	peptide monooxygenase	16	47	0.0028716	0.340426	-1.55459
-	SCO2270	hypothetical protein	42	119	0.00333537	0.352941	-1.5025
-	SCO4048	hypothetical protein	115	328	0.00430109	0.35061	-1.51206
-	SCO1083	flavin-dependent reductase	26	8	0.00515038	3.25	1.70044

## Sheet: Tab. 2
List of genes with significantly altered transcription in MGM12
Name	Synonym	Product	Expression M145	Expression MGM12	qValue MGM12 vs PS04	fold	log2(fold)
-	SCO0773	ferredoxin	20	0	0	20	4.32193
-	SCO5036	hypothetical protein	1944	36	0	54	5.75489
-	SCO5034	hypothetical protein	1878	33	0	56.9091	5.83059
-	SCO5035	ABC transporter ATP-binding protein	1914	25	0	76.56	6.25852
-	SCO1293	hypothetical protein	103	4	1.30939e-161	25.75	4.6865
argC	SCO1580	N-acetyl-gamma-glutamyl-phosphate reductase	25	0	4.09566e-157	25	4.64386
-	SCO5254	superoxide dismutase	1276	6921	1.45117e-95	0.184366	-2.43935
-	SCO3657	hypothetical protein	450	3053	5.06863e-52	0.147396	-2.76223
-	SCO4767	regulatory protein	354	33	1.77738e-28	10.7273	3.42321
-	SCO3409	inorganic pyrophosphatase	2526	8409	8.13212e-28	0.300392	-1.73508
-	SCO6282	3-oxoacyl-ACP reductase	5	50	8.37979e-24	0.1	-3.32193
-	SCO4681	short chain dehydrogenase	201	22	1.48277e-23	9.13636	3.19162
-	SCO6357	hypothetical protein	11	91	1.5361e-23	0.120879	-3.04836
-	SCOt22	Lys tRNA	29	2	8.2616e-20	14.5	3.85798
-	SCO6355	hypothetical protein	4	40	9.77494e-20	0.1	-3.32193
valg	SCOt07	Val tRNA	1	21	4.4827e-18	0.047619	-4.39232
-	SCO5771	hypothetical protein	1	17	1.0566e-17	0.0588235	-4.08746
-	SCO3368	peptidase	22	1	1.30548e-17	22	4.45943
-	SCO6100	phosphoadenosine phosphosulfate reductase	7	59	2.36345e-17	0.118644	-3.07529
-	SCO6098	sulfate adenylyltransferase subunit 2	6	47	4.49315e-17	0.12766	-2.96963
-	SCO6097	sulfate adenylyltransferase subunit 1	4	35	8.19081e-17	0.114286	-3.12928
-	SCO4020	two component system response regulator	28	2	5.49639e-14	14	3.80735
-	SCO3419	hypothetical protein	64	252	2.06643e-13	0.253968	-1.97728
-	SCO3867	ferredoxin	98	442	8.39309e-13	0.221719	-2.17319
-	SCO3412	hypothetical protein	79	334	1.64276e-12	0.236527	-2.07992
-	SCO6968	long-chain-fatty-acid-CoA ligase	22	87	1.64276e-12	0.252874	-1.98351
folE	SCO3403	GTP cyclohydrolase I	354	1259	3.00072e-12	0.281176	-1.83046
-	SCO4674	hypothetical protein	32	3	6.88058e-12	10.6667	3.41504
-	SCO1876	RNA polymerase sigma factor	91	11	8.72999e-12	8.27273	3.04836
-	SCO6102	nitrite/sulfite reductase	11	51	1.05914e-11	0.215686	-2.21299
-	SCO5028	ATP-binding protein	174	581	1.14742e-11	0.299484	-1.73945
-	SCO3392	NADH dehydrogenase subunit NuoD2	191	646	3.5723e-11	0.295666	-1.75796
-	SCO2777	acetyl/propionyl CoA carboxylase subunit alpha	54	158	1.24239e-10	0.341772	-1.54889
-	SCO4686	hypothetical protein	56	5	2.02542e-10	11.2	3.48543
-	SCO3866	hypothetical protein	24	100	2.73516e-10	0.24	-2.05889
-	SCO4144	hypothetical protein	18	1	3.15022e-10	18	4.16993
-	SCO6197	hypothetical protein	175	511	5.36256e-10	0.342466	-1.54597
-	SCO1701	acyl-CoA dehydrogenase	6	34	9.79784e-10	0.176471	-2.5025
-	SCO4682	tautomerase	248	34	2.16127e-09	7.29412	2.86673
-	SCO1364	hypothetical protein	34	140	4.18244e-09	0.242857	-2.04182
-	SCO3400	dihydroneopterin aldolase	122	397	1.00682e-08	0.307305	-1.70226
-	SCO6195	acetyl-coenzyme A synthetase	38	113	1.4371e-08	0.336283	-1.57225
-	SCO5402	hypothetical protein	148	24	1.4371e-08	6.16667	2.62449
-	SCO0572	cytosine permease	52	7	1.4371e-08	7.42857	2.89308
-	SCO6358	hypothetical protein	63	226	3.1541e-08	0.278761	-1.8429
-	SCO1534	DNA polymerase III subunit epsilon	32	115	4.40192e-08	0.278261	-1.84549
-	SCO4289	hypothetical protein	383	69	7.52963e-08	5.55072	2.47268
-	SCO2927	4-hydroxyphenylpyruvate dioxygenase	9	42	8.6933e-08	0.214286	-2.22239
-	SCO3760	hypothetical protein	88	14	9.83347e-08	6.28571	2.65208
-	SCO6634	hypothetical protein	2	22	1.16405e-07	0.0909091	-3.45943
-	SCO4667	two-component system sensor kinase	19	2	1.31448e-07	9.5	3.24793
-	SCO5248	hypothetical protein	76	232	1.80644e-07	0.327586	-1.61005
-	SCO1877	hypothetical protein	19	2	2.01935e-07	9.5	3.24793
-	SCO4225	hypothetical protein	455	84	2.07128e-07	5.41667	2.43741
-	SCO6967	beta-ketoadipyl-CoA thiolase	22	73	2.59755e-07	0.30137	-1.73039
-	SCO0573	hypothetical protein	50	7	6.26625e-07	7.14286	2.8365
-	SCO3712	hydrolase	578	101	6.68354e-07	5.72277	2.51671
-	SCO3169	hypothetical protein	39	4	7.9629e-07	9.75	3.2854
-	SCO2778	hydroxymethylglutaryl-CoA lyase	46	134	8.28597e-07	0.343284	-1.54253
-	SCO4669	hypothetical protein	44	7	8.28597e-07	6.28571	2.65208
-	SCO4685	DEAD/DEAH box helicase	24	3	1.28905e-06	8	3
-	SCO1426	hypothetical protein	102	293	1.3243e-06	0.348123	-1.52233
-	SCO0985	5-methyltetrahydropteroyltriglutamate/homocysteine S-methyltransferase	88	17	1.50014e-06	5.17647	2.37197
-	SCO5862	two-component regulator CutR	164	30	1.51979e-06	5.46667	2.45066
-	SCO1168	hypothetical protein	20	2	3.27405e-06	10	3.32193
-	SCO6356	hypothetical protein	13	61	4.37766e-06	0.213115	-2.2303
-	SCO1056	sugar transport sugar binding protein	11	42	4.57111e-06	0.261905	-1.93289
-	SCO5226	ribonucleotide-diphosphate reductase large chain	237	42	4.60063e-06	5.64286	2.49643
-	SCO1755	hypothetical protein	133	26	6.03777e-06	5.11538	2.35484
-	SCO7186	hypothetical protein	21	99	7.59773e-06	0.212121	-2.23704
-	SCO1819	hypothetical protein	2	18	1.69746e-05	0.111111	-3.16993
-	SCO6379	hypothetical protein	12	51	1.78068e-05	0.235294	-2.08746
-	SCO6095	ABC transporter ATP-binding protein	4	24	1.88046e-05	0.166667	-2.58496
-	SCO5222	lyase	5	24	2.83498e-05	0.208333	-2.26303
valb	SCOt06	Val tRNA	6	49	3.04517e-05	0.122449	-3.02975
-	SCO4673	DeoR family transcriptional regulator	56	10	3.67832e-05	5.6	2.48543
-	SCO6101	hypothetical protein	11	71	4.14469e-05	0.15493	-2.69032
-	SCO1323	hypothetical protein	92	18	4.36263e-05	5.11111	2.35364
-	SCO6094	transport system integral membrane protein	3	18	4.8343e-05	0.166667	-2.58496
-	SCO6020	transcriptional regulator	56	10	6.95338e-05	5.6	2.48543
-	SCO7252	regulatory protein	84	18	8.7148e-05	4.66667	2.22239
-	SCO0465	non-heme chloroperoxidase	97	19	9.32424e-05	5.10526	2.35199
-	SCO0729	hypothetical protein	43	132	9.68892e-05	0.325758	-1.61813
-	SCO0781	anti sigma factor antagonist	14	61	0.000101743	0.229508	-2.12338
-	SCO4262	hypothetical protein	73	12	0.000134314	6.08333	2.60486
-	SCO5227	redoxin	346	74	0.000137197	4.67568	2.22517
-	SCO3492	hypothetical protein	9	63	0.00013974	0.142857	-2.80735
-	SCO7614	regulatory protein	40	115	0.000210997	0.347826	-1.52356
-	SCO3590	two-component system response regulator	20	3	0.000226553	6.66667	2.73697
-	SCO3640	two-component system regulator	17	58	0.000269693	0.293103	-1.77052
-	SCO7261	hypothetical protein	44	127	0.000274905	0.346457	-1.52925
-	SCO5223	cytochrome P450	7	26	0.000348204	0.269231	-1.89308
-	SCO0464	hypothetical protein	28	5	0.000379475	5.6	2.48543
-	SCO6280	regulatory protein	5	19	0.000454297	0.263158	-1.926
-	SCO5310	hypothetical protein	145	32	0.000584923	4.53125	2.17991
-	SCO7131	lipase	27	5	0.000712146	5.4	2.43296
-	SCO4810	hypothetical protein	34	6	0.000724265	5.66667	2.5025
-	SCO2027	hypothetical protein	19	57	0.000868341	0.333333	-1.58496
-	SCO4049	antibiotic binding protein	64	15	0.00102505	4.26667	2.09311
-	SCO4166	hypothetical protein	33	109	0.00118476	0.302752	-1.72379
-	SCO2897	penicillin-binding protein	298	62	0.00137196	4.80645	2.26497
-	SCO1875	penicillin binding protein	199	46	0.00138422	4.32609	2.11306
-	SCO3435	transcriptional regulator	14	42	0.00188943	0.333333	-1.58496
-	SCO4011	hypothetical protein	24	4	0.00205746	6	2.58496
-	SCO5225	ribonucleotide-diphosphate reductase small chain	418	93	0.00212298	4.49462	2.1682
-	SCO4700	hypothetical protein	3	20	0.00246783	0.15	-2.73697
-	SCO7017	hypothetical protein	125	31	0.00253091	4.03226	2.01159
-	SCO6656	hypothetical protein	7	24	0.00277105	0.291667	-1.77761
-	SCO3449	hypothetical protein	33	5	0.00304709	6.6	2.72247
-	SCO7132	hypothetical protein	26	5	0.00306399	5.2	2.37851
-	SCO3090	ABC transporter	35	8	0.00309644	4.375	2.12928
-	SCO0567	insertion element transposase	8	29	0.00382722	0.275862	-1.85798
-	SCO3466	transposase	8	28	0.00387012	0.285714	-1.80735
-	SCO5746	hypothetical protein	19	3	0.004031	6.33333	2.66297
-	SCO7752	hypothetical protein	25	4	0.00486958	6.25	2.64386
-	SCO6910	insertion element transposase	8	27	0.00519416	0.296296	-1.75489
-	SCO6965	hypothetical protein	10	44	0.00526542	0.227273	-2.1375
-	SCO5935	hypothetical protein	22	4	0.00621852	5.5	2.45943
-	SCO0098	transposase	8	27	0.00628384	0.296296	-1.75489
-	SCO3467	transposase	8	27	0.00628384	0.296296	-1.75489
-	SCO3539	transposase	8	27	0.00659282	0.296296	-1.75489
-	SCO7003	hypothetical protein	8	26	0.00668348	0.307692	-1.70044
-	SCO0566	hypothetical protein	3	19	0.00776972	0.157895	-2.66297
-	SCO2784	aceytltranferase	434	114	0.00776972	3.80702	1.92866
-	SCO4684	cold shock protein	4011	888	0.00859914	4.51689	2.17533
-	SCO6564	3-oxoacyl-ACP synthase	46	11	0.00993829	4.18182	2.06413

## Sheet: Tab. 3
List of genes with significantly altered transcription in MGP12
Name	Synonym	Product	Expression PS04	Expression MGP12	qValue MGP12 vs PS04	fold	log2(fold)
-	SCO0750	hypothetical protein	44	0	0	44	5.45943
rpmB	SCO3429	50S ribosomal protein L28	14	126	5.62e-28	0.111111	-3.16993
-	SCO3607	hypothetical protein	320	47	5.95e-25	6.80851	2.76734
-	SCO3503	binding protein dependent transport protein	4	35	2.18e-19	0.114286	-3.12928
-	SCO4214	AbaA-like regulatory protein	28	159	1.12e-18	0.176101	-2.50553
-	SCO3426	hypothetical protein	4	30	3.91e-18	0.133333	-2.90689
-	SCO3562	integral membrane transport protein	15	78	4.67e-18	0.192308	-2.37851
rpsN	SCO3430	30S ribosomal protein S14	22	128	2.47e-15	0.171875	-2.54057
-	SCO3608	hypothetical protein	9469	1437	5.86e-15	6.58942	2.72015
-	SCO3476	short-chain dehydrogenase	34	159	9.19e-14	0.213836	-2.22542
-	SCO3437	hypothetical protein	5	31	3.29e-13	0.16129	-2.63227
-	SCO3478	dehydrogenase	36	156	3.02e-11	0.230769	-2.11548
-	SCO3540	proteinase	6	31	3.18e-10	0.193548	-2.36923
rpmE2	SCO3427	50S ribosomal protein L31	11	61	6.75e-09	0.180328	-2.47131
-	SCO3509	hypothetical protein	45	182	9.81e-09	0.247253	-2.01594
-	SCO3502	3-oxoacyl-ACP reductase	9	43	1.29e-08	0.209302	-2.25634
rho	SCO7051	transcription termination factor Rho	8	36	1.43e-08	0.222222	-2.16993
-	SCO3481	hypothetical protein	34	135	1.43e-08	0.251852	-1.98935
-	SCO4253	hypothetical protein	165	38	2.05e-08	4.34211	2.11839
rpmG	SCO3428	50S ribosomal protein L33	6	43	7.15e-08	0.139535	-2.8413
-	SCO3560	ATP-binding protein	75	289	7.2e-08	0.259516	-1.94611
-	SCO3486	aldehyde dehydrogenase	35	136	8.35e-08	0.257353	-1.95818
-	SCO0678	hypothetical protein	327	70	5.07e-07	4.67143	2.22386
-	SCO3483	integral membrane transport protein	9	37	5.76e-07	0.243243	-2.03953
-	SCO3400	dihydroneopterin aldolase	286	1041	1.25e-06	0.274736	-1.86388
-	SCO6520	RNA polymerase sigma factor	34	6	1.82e-06	5.66667	2.5025
-	SCO1415	hypothetical protein	3	24	2.34e-06	0.125	-3
-	SCO0862	hypothetical protein	26	4	3.64e-06	6.5	2.70044
-	SCO3487	hydrolase	15	50	1.07e-05	0.3	-1.73697
-	SCO4252	hypothetical protein	215	55	1.07e-05	3.90909	1.96683
-	SCO3477	dehydrogenase	38	129	1.48e-05	0.294574	-1.7633
-	SCO3411	hypothetical protein	95	323	1.53e-05	0.294118	-1.76553
-	SCO1568	TetR family transcriptional regulator	230	64	5.72e-05	3.59375	1.84549
-	SCO3401	hydroxymethyldihydropteridine pyrophosphokinase	127	412	6.8e-05	0.308252	-1.69782
-	SCO3590	two-component system response regulator	20	67	7.06e-05	0.298507	-1.74416
-	SCO3552	hypothetical protein	28	92	7.76e-05	0.304348	-1.71621
-	SCO6357	hypothetical protein	12	43	0.000108	0.27907	-1.8413
-	SCO3471	extracellular agarase	34	105	0.000115	0.32381	-1.62678
-	SCO6456	hydrolytic protein	85	24	0.000208	3.54167	1.82443
-	SCO7483	hypothetical protein	14	52	0.000214	0.269231	-1.89308
-	SCO3480	racemase	67	207	0.000223	0.323671	-1.6274
-	SCO3323	RNA polymerase sigma factor	7	30	0.000288	0.233333	-2.09954
-	SCO3522	transcriptional regulator	6	28	0.00033	0.214286	-2.22239
-	SCO3420	aldehyde dehydrogenase	174	565	0.000369	0.307965	-1.69916
-	SCO3558	morphological differentiation-associated protein	109	334	0.000369	0.326347	-1.61552
-	SCO3475	galactonate dehydratase	45	136	0.000472	0.330882	-1.59561
-	SCO0278	MutT domain-containing protein	12	40	0.000487	0.3	-1.73697
-	SCO3500	hypothetical protein	9	28	0.000686	0.321429	-1.63743
-	SCO3435	transcriptional regulator	61	179	0.000686	0.340782	-1.55308
-	SCO3406	hypothetical protein	48	142	0.000715	0.338028	-1.56478
-	SCO3286	hypothetical protein	170	54	0.000874	3.14815	1.6545
-	SCO2865	regulatory protein	73	214	0.000905	0.341121	-1.55164
-	SCO3433	hypothetical protein	54	156	0.00104447	0.346154	-1.53051
-	SCO3482	sugar-permease	19	54	0.00108091	0.351852	-1.50696
-	SCO4054	hypothetical protein	394	128	0.0011673	3.07812	1.62205
-	SCO5137	ATP-binding protein	10	36	0.00141604	0.277778	-1.848
-	SCO7517	hypothetical protein	10	29	0.00210766	0.344828	-1.53605
eno	SCO7638	phosphopyruvate hydratase	318	109	0.00243049	2.91743	1.5447
-	SCOt54	Xaa tRNA	19	85	0.00262175	0.223529	-2.16146
-	SCO4248	hypothetical protein	31	6	0.00302118	5.16667	2.36923
-	SCO1846	hypothetical protein	45	9	0.00312494	5	2.32193
-	SCO0080	hypothetical protein	9	33	0.0035926	0.272727	-1.87447
-	SCO0754	hypothetical protein	13	40	0.004006	0.325	-1.62149
-	SCO1766	glycohydrolase	88	29	0.00598035	3.03448	1.60145
-	SCO1767	DNA hydrolase	167	58	0.00689649	2.87931	1.52572
-	SCO3422	hypothetical protein	13	48	0.00839388	0.270833	-1.88452
-	SCO5109	hypothetical protein	12	38	0.00991025	0.315789	-1.66297

## Sheet: Tab. 4
List of genes with significantly altered transcription in both MGM12 and MGP12
Genes with significantly altered transcription in MGM12			Genes with significantly altered transcription in MGP12
Gene number	Gene product	log2 (fold)	Gene number	Gene product	log2 (fold)
SCOt07	Val tRNA	-4.39	SCO3429	50S ribosomal protein L28	-3.17
SCO5771	hypothetical protein	-4.09	SCO3503	binding protein dependent transport protein	-3.13
SCO6634	hypothetical protein	-3.46	SCO1415	hypothetical protein	-3
SCO6282	3-oxoacyl-ACP reductase	-3.32	SCO3426	hypothetical protein	-2.91
SCO6355	hypothetical protein	-3.32	SCO3428	50S ribosomal protein L33	-2.84
SCO1819	hypothetical protein	-3.17	SCO3437	hypothetical protein	-2.63
SCO6097	sulfate adenylyltransferase subunit 1	-3.13	SCO3430	30S ribosomal protein S14	-2.54
SCO6100	phosphoadenosine phosphosulfate reductase	-3.08	SCO4214	AbaA-like regulatory protein	-2.51
SCO6357	hypothetical protein	-3.05	SCO3427	50S ribosomal protein L31	-2.47
SCOt06	Val tRNA	-3.03	SCO3562	integral membrane transport protein	-2.38
SCO6098	sulfate adenylyltransferase subunit 2	-2.97	SCO3540	proteinase	-2.37
SCO3492	hypothetical protein	-2.81	SCO3502	3-oxoacyl-ACP reductase	-2.26
SCO3657	hypothetical protein	-2.76	SCO3476	short-chain dehydrogenase	-2.23
SCO4700	hypothetical protein	-2.74	SCO3522	transcriptional regulator	-2.22
SCO6101	hypothetical protein	-2.69	SCO7051	transcription termination factor Rho	-2.17
SCO0566	hypothetical protein	-2.66	SCOt54	Xaa tRNA	-2.16
SCO6094	transport system integral membrane protein	-2.58	SCO3478	dehydrogenase	-2.12
SCO6095	ABC transporter ATP-binding protein	-2.58	SCO3323	RNA polymerase sigma factor	-2.1
SCO1701	acyl-CoA dehydrogenase	-2.5	SCO3483	integral membrane transport protein	-2.04
SCO5254	superoxide dismutase	-2.44	SCO3509	hypothetical protein	-2.02
SCO5222	lyase	-2.26	SCO3481	hypothetical protein	-1.99
SCO7186	hypothetical protein	-2.24	SCO3486	aldehyde dehydrogenase	-1.96
SCO6356	hypothetical protein	-2.23	SCO3560	ATP-binding protein	-1.95
SCO2927	4-hydroxyphenylpyruvate dioxygenase	-2.22	SCO7483	hypothetical protein	-1.89
SCO6102	nitrite/sulfite reductase	-2.21	SCO3422	hypothetical protein	-1.88
SCO3867	ferredoxin	-2.17	SCO0080	hypothetical protein	-1.87
SCO6965	hypothetical protein	-2.14	SCO3400	dihydroneopterin aldolase	-1.86
SCO0781	anti-sigma factor antagonist	-2.12	SCO5137	ATP-binding protein	-1.85
SCO6379	hypothetical protein	-2.09	SCO6357	hypothetical protein	-1.84
SCO3412	hypothetical protein	-2.08	SCO3411	hypothetical protein	-1.77
SCO3866	hypothetical protein	-2.06	SCO3477	dehydrogenase	-1.76
SCO1364	hypothetical protein	-2.04	SCO3590	two-component system response regulator	-1.74
SCO6968	long-chain-fatty-acid-CoA ligase	-1.98	SCO0278	MutT domain-containing protein	-1.74
SCO3419	hypothetical protein	-1.98	SCO3487	hydrolase	-1.74
SCO1056	sugar transport sugar binding protein	-1.93	SCO3552	hypothetical protein	-1.72
SCO6280	regulatory protein	-1.93	SCO3420	aldehyde dehydrogenase	-1.7
SCO5223	cytochrome P450	-1.89	SCO3401	hydroxymethyldihydropteridine pyrophosphokinase	-1.7
SCO0567	insertion element transposase	-1.86	SCO5109	hypothetical protein	-1.66
SCO1534	DNA polymerase III subunit epsilon	-1.85	SCO3500	hypothetical protein	-1.64
SCO6358	hypothetical protein	-1.84	SCO3480	racemase	-1.63
SCO3403	GTP cyclohydrolase I	-1.83	SCO3471	extracellular agarase	-1.63
SCO3466	transposase	-1.81	SCO0754	hypothetical protein	-1.62
SCO6656	hypothetical protein	-1.78	SCO3558	morphological differentiation-associated protein	-1.62
SCO3640	two-component system regulator	-1.77	SCO3475	galactonate dehydratase	-1.6
SCO3392	NADH dehydrogenase subunit NuoD2	-1.76	SCO3406	hypothetical protein	-1.56
SCO0098	transposase	-1.75	SCO3435	transcriptional regulator	-1.55
SCO3467	transposase	-1.75	SCO2865	regulatory protein	-1.55
SCO3539	transposase	-1.75	SCO7517	hypothetical protein	-1.54
SCO6910	insertion element transposase	-1.75	SCO3433	hypothetical protein	-1.53
SCO5028	ATP-binding protein	-1.74	SCO3482	sugar-permease	-1.51
SCO3409	inorganic pyrophosphatase	-1.74	SCO1767	DNA hydrolase	1.53
SCO6967	beta-ketoadipyl-CoA thiolase	-1.73	SCO7638	phosphopyruvate hydratase	1.54
SCO4166	hypothetical protein	-1.72	SCO1766	glycohydrolase	1.6
SCO3400	dihydroneopterin aldolase	-1.7	SCO4054	hypothetical protein	1.62
SCO7003	hypothetical protein	-1.7	SCO3286	hypothetical protein	1.65
SCO0729	hypothetical protein	-1.62	SCO6456	hydrolytic protein	1.82
SCO5248	hypothetical protein	-1.61	SCO1568	TetR family transcriptional regulator	1.85
SCO2027	hypothetical protein	-1.58	SCO4252	hypothetical protein	1.97
SCO3435	transcriptional regulator	-1.58	SCO4253	hypothetical protein	2.12
SCO6195	acetyl-coenzyme A synthetase	-1.57	SCO0678	hypothetical protein	2.22
SCO2777	acetyl/propionyl CoA carboxylase subunit alpha	-1.55	SCO1846	hypothetical protein	2.32
SCO6197	hypothetical protein	-1.55	SCO4248	hypothetical protein	2.37
SCO2778	hydroxymethylglutaryl-CoA lyase	-1.54	SCO6520	RNA polymerase sigma factor	2.5
SCO7261	hypothetical protein	-1.53	SCO0862	hypothetical protein	2.7
SCO7614	regulatory protein	-1.52	SCO3608	hypothetical protein	2.72
SCO1426	hypothetical protein	-1.52	SCO3607	hypothetical protein	2.77
SCO2784	aceytltranferase	1.93	SCO0750	hypothetical protein	5.46
SCO7017	hypothetical protein	2.01
SCO6564	3-oxoacyl-ACP synthase	2.06
SCO4049	antibiotic binding protein	2.09
SCO1875	penicillin binding protein	2.11
SCO3090	ABC transporter	2.13
SCO5225	ribonucleotide-diphosphate reductase small chain	2.17
SCO4684	cold shock protein	2.18
SCO5310	hypothetical protein	2.18
SCO7252	regulatory protein	2.22
SCO5227	redoxin	2.23
SCO2897	penicillin-binding protein	2.26
SCO0465	non-heme chloroperoxidase	2.35
SCO1323	hypothetical protein	2.35
SCO1755	hypothetical protein	2.35
SCO0985	5-methyltetrahydropteroyltriglutamate/homocysteine S-methyltransferase	2.37
SCO7132	hypothetical protein	2.38
SCO7131	lipase	2.43
SCO4225	hypothetical protein	2.44
SCO5862	two-component regulator CutR	2.45
SCO5935	hypothetical protein	2.46
SCO4289	hypothetical protein	2.47
SCO0464	hypothetical protein	2.49
SCO4673	DeoR family transcriptional regulator	2.49
SCO6020	transcriptional regulator	2.49
SCO5226	ribonucleotide-diphosphate reductase large chain	2.5
SCO4810	hypothetical protein	2.5
SCO3712	hydrolase	2.52
SCO4011	hypothetical protein	2.58
SCO4262	hypothetical protein	2.6
SCO5402	hypothetical protein	2.62
SCO7752	hypothetical protein	2.64
SCO3760	hypothetical protein	2.65
SCO4669	hypothetical protein	2.65
SCO5746	hypothetical protein	2.66
SCO3449	hypothetical protein	2.72
SCO3590	two-component system response regulator	2.74
SCO0573	hypothetical protein	2.84
SCO4682	tautomerase	2.87
SCO0572	cytosine permease	2.89
SCO4685	DEAD/DEAH box helicase	3
SCO1876	RNA polymerase sigma factor	3.05
SCO4681	short chain dehydrogenase	3.19
SCO1877	hypothetical protein	3.25
SCO4667	two-component system sensor kinase	3.25
SCO3169	hypothetical protein	3.29
SCO1168	hypothetical protein	3.32
SCO4674	hypothetical protein	3.42
SCO4767	regulatory protein	3.42
SCO4686	hypothetical protein	3.49
SCO4020	two component system response regulator	3.81
SCOt22	Lys tRNA	3.86
SCO4144	hypothetical protein	4.17
SCO0773	ferredoxin	4.32
SCO3368	peptidase	4.46
SCO1580	N-acetyl-gamma-glutamyl-phosphate reductase	4.64
SCO1293	hypothetical protein	4.69
SCO5036	hypothetical protein	5.75
SCO5034	hypothetical protein	5.83
SCO5035	ABC transporter ATP-binding protein	6.26

## Sheet: Tab. 5
List of genes with significantly altered transcription in MGM11
Name	Synonym	Product	Expression M145	Expression MGM11	qValue MGM11 vs PS04	fold	log2(fold)
-	SCO2248	hypothetical protein	0	97	0	1.03093e-11	-36.4973
-	SCO6281	FAD-binding protein	0	45	0	2.22222e-10	-32.0673
-	SCO6266	ScbA protein	0	149	0	6.71141e-10	-30.4727
-	SCO6278	integral membrane transport protein	0	127	0	7.87402e-10	-30.2422
-	SCO7600	alanyl tRNA synthetase	0	36	0	2.77778e-06	-18.4576
-	SCO3987	hypothetical protein	1	445	0	0.00224719	-8.79766
-	SCO3982	hypothetical protein	3	1047	0	0.00286533	-8.44708
-	SCO4667	two-component system sensor kinase	19	6287	0	0.00302211	-8.37023
-	SCO3985	hypothetical protein	2	398	0	0.00502513	-7.63662
-	SCO6280	regulatory protein	5	691	0	0.00723589	-7.11061
-	SCO3983	hypothetical protein	5	533	0	0.00938086	-6.73606
-	SCO4668	two-component system response regulator	73	7427	0	0.009829	-6.66874
-	SCO6282	3-oxoacyl-ACP reductase	5	462	0	0.0108225	-6.52982
-	SCO3984	hypothetical protein	5	449	0	0.0111359	-6.48864
-	SCO3986	GntR family transcriptional regulator	4	351	0	0.011396	-6.45533
-	SCO3389	two component system response regulator	46	2077	0	0.0221473	-5.49672
-	SCO4669	hypothetical protein	44	1879	0	0.0234167	-5.41632
-	SCO6279	diaminobutyrate-pyruvate aminotransferase	3	125	0	0.024	-5.38082
-	SCO6276	hypothetical protein	5	193	0	0.0259067	-5.27053
-	SCO1905	hypothetical protein	14	393	0	0.0356234	-4.81103
-	SCO4699	Rhs protein	6	154	0	0.038961	-4.68182
rrnB	SCOr06	16S ribosomal RNA	2127	19187	0	0.110856	-3.17324
rrnC	SCOr03	16S ribosomal RNA	2287	19903	0	0.114907	-3.12146
-	SCO2782	pyridoxal-dependent decarboxylase	343	12	0	28.5833	4.8371
-	SCO5034	hypothetical protein	1878	45	0	41.7333	5.38313
-	SCO5035	ABC transporter ATP-binding protein	1914	45	0	42.5333	5.41052
-	SCO5036	hypothetical protein	1944	40	0	48.6	5.60288
-	SCO0572	cytosine permease	52	0	0	52	5.70044
-	SCO6299	TetR family transcriptional regulator	15	293	6.52152e-280	0.0511945	-4.28787
-	SCO5191	hypothetical protein	96	1389	1.2475e-263	0.0691145	-3.85487
-	SCOt40	Gly tRNA	42	1197	1.93246e-252	0.0350877	-4.83289
rrnF	SCOr12	16S ribosomal RNA	3037	22321	1.98307e-251	0.13606	-2.87768
rrnE	SCOr16	16S ribosomal RNA	3036	22324	2.19071e-251	0.135997	-2.87835
rrnA	SCOr13	16S ribosomal RNA	3027	22257	6.31124e-251	0.136002	-2.8783
-	SCO5190	DNA-binding protein	127	1544	7.14076e-219	0.0822539	-3.60377
-	SCO2784	aceytltranferase	434	21	2.49202e-216	20.6667	4.36923
-	SCO5254	superoxide dismutase	1276	9719	1.86202e-215	0.131289	-2.92918
-	SCO4700	hypothetical protein	3	117	1.01108e-207	0.025641	-5.2854
valg	SCOt07	Val tRNA	1	59	1.25368e-204	0.0169492	-5.88264
-	SCO6149	ribosome-associated GTPase	38	458	2.29532e-204	0.0829694	-3.59128
-	SCO6283	hypothetical protein	51	609	8.82811e-198	0.0837438	-3.57787
-	SCOr09	16S ribosomal RNA	4119	22230	1.2259e-194	0.18529	-2.43214
-	SCO6286	regulatory protein	6	151	6.22036e-193	0.0397351	-4.65344
-	SCOt55	Arg tRNA	8	303	6.56443e-184	0.0264026	-5.24317
-	SCO1096	hypothetical protein	19	0	3.18404e-171	19	4.24793
-	SCOt46	Met tRNA	7	220	2.83501e-153	0.0318182	-4.974
-	SCO4697	hypothetical protein	23	244	5.76387e-150	0.0942623	-3.40718
-	SCOt35	Ser tRNA	115	1775	1.27252e-144	0.0647887	-3.94811
-	SCO3988	hypothetical protein	42	567	1.52669e-131	0.0740741	-3.75489
-	SCO7626	monooxygenase	15	176	7.10709e-127	0.0852273	-3.55254
-	SCO0909	hypothetical protein	3	69	1.60322e-126	0.0434783	-4.52356
-	SCO4449	hydrolase	10	155	3.37559e-122	0.0645161	-3.9542
-	SCO6589	elongation factor G	3	51	4.88027e-120	0.0588235	-4.08746
-	SCO1307	hypothetical protein	1	26	8.43044e-120	0.0384615	-4.70044
-	SCO2783	monooxygenase	476	32	2.12599e-117	14.875	3.89482
-	SCOt63	Pro tRNA	8	224	5.53131e-114	0.0357143	-4.80735
-	SCO7447	acetyltranferase	0	23	5.99973e-113	4.34783e-07	-21.1332
-	SCO2785	hypothetical protein	590	41	7.06723e-113	14.3902	3.84702
-	SCO1321	elongation factor Tu	6	104	2.87267e-110	0.0576923	-4.11548
-	SCO4694	hypothetical protein	3	93	2.79512e-108	0.0322581	-4.9542
-	SCO6728	hypothetical protein	62	886	1.83446e-106	0.0699774	-3.83697
-	SCO7132	hypothetical protein	26	1	6.05266e-103	26	4.70044
-	SCO0498	peptide monooxygenase	275	19	5.16658e-101	14.4737	3.85536
-	SCOt21	Lys tRNA	25	563	2.67233e-100	0.044405	-4.49313
-	SCO4214	AbaA-like regulatory protein	2465	185	8.65323e-96	13.3243	3.73599
-	SCO6277	epoxide hydrolase	5	84	1.16385e-90	0.0595238	-4.07039
-	SCOt59	Gln tRNA	85	1190	7.15398e-78	0.0714286	-3.80735
-	SCO2270	hypothetical protein	288	23	3.08674e-75	12.5217	3.64636
-	SCO2264	hypothetical protein	3	51	3.35608e-73	0.0588235	-4.08746
-	SCO6805	integral membrane efflux protein	27	206	8.75884e-60	0.131068	-2.93161
-	SCO2633	superoxide dismutase	11356	866	3.013e-55	13.1132	3.71294
-	SCO2896	hypothetical protein	2	45	1.71038e-53	0.0444444	-4.49185
-	SCO4121	hypothetical protein	41	266	3.89551e-52	0.154135	-2.69773
-	SCO4264	aminoglycoside phosphotransferase	14	128	1.60346e-47	0.109375	-3.19265
-	SCO1448	transporter	17	135	5.54967e-47	0.125926	-2.98935
-	SCO1791	hypothetical protein	182	1038	6.32429e-44	0.175337	-2.5118
-	SCO0550	hypothetical protein	4	57	2.05462e-43	0.0701754	-3.83289
-	SCOt50	Met tRNA	391	2667	2.62338e-43	0.146607	-2.76998
-	SCO4096	ATP-dependent RNA helicase	111	588	5.79785e-41	0.188776	-2.40526
-	SCO0758	hypothetical protein	1	27	2.77591e-40	0.037037	-4.75489
-	SCO6720	ABC transporter	4	47	5.20911e-40	0.0851064	-3.55459
-	SCO5083	actinorhodin transporter	7	62	7.56504e-40	0.112903	-3.14684
-	SCO2466	hypothetical protein	1	28	3.48553e-39	0.0357143	-4.80735
-	SCO4278	peptidyl-tRNA hydrolase domain-containing protein	29	242	4.72676e-38	0.119835	-3.06088
rpmG	SCO4635	50S ribosomal protein L33	1685	7886	2.88286e-37	0.21367	-2.22655
-	SCO3264	GntR family transcriptional regulator	1	22	8.09723e-37	0.0454545	-4.45943
-	SCO0985	5-methyltetrahydropteroyltriglutamate/homocysteine S-methyltransferase	88	9	1.10364e-36	9.77778	3.28951
-	SCO4107	hypothetical protein	1	23	2.69506e-36	0.0434783	-4.52356
-	SCO3835	dehydrogenase	452	50	5.11696e-36	9.04	3.17632
-	SCO3268	hypothetical protein	3	55	8.39536e-36	0.0545455	-4.1964
-	SCO2271	hypothetical protein	137	15	3.0978e-35	9.13333	3.19114
-	SCO0573	hypothetical protein	50	4	6.28796e-35	12.5	3.64386
-	SCO1987	hypothetical protein	2	37	1.97758e-34	0.0540541	-4.20945
-	SCO1986	hypothetical protein	3	45	7.89484e-34	0.0666667	-3.90689
-	SCO1904	transcriptional regulator	177	816	1.61889e-33	0.216912	-2.20482
-	SCO4698	IS1652 transposase	35	207	1.89415e-33	0.169082	-2.5642
-	SCO0408	methyltransferase	24	167	2.03309e-33	0.143713	-2.79874
-	SCO1795	hypothetical protein	57	349	2.20614e-33	0.163324	-2.61419
-	SCO2964	LysR family transcriptional regulator	2	31	2.48182e-33	0.0645161	-3.9542
-	SCO6634	hypothetical protein	2	40	3.30714e-33	0.05	-4.32193
-	SCO5451	ABC transporter	31	163	4.20617e-33	0.190184	-2.39453
-	SCO3608	hypothetical protein	3713	11862	1.1112e-32	0.313016	-1.67569
-	SCO5189	hypothetical protein	603	2903	8.05775e-32	0.207716	-2.26731
-	SCO6284	decarboxylase	27	149	1.19077e-31	0.181208	-2.46428
secE	SCO4646	preprotein translocase subunit SecE	305	1420	2.18299e-31	0.214789	-2.21901
-	SCO0571	hypothetical protein	33	2	4.7313e-31	16.5	4.04439
-	SCO5163	hypothetical protein	84	615	5.08142e-29	0.136585	-2.87213
-	SCO0799	hypothetical protein	348	41	5.84217e-29	8.4878	3.08539
-	SCO4222	hypothetical protein	39	270	1.84267e-27	0.144444	-2.79141
-	SCO4765	hypothetical protein	16	119	2.37086e-27	0.134454	-2.89482
-	SCO2027	hypothetical protein	19	131	1.04849e-26	0.145038	-2.7855
-	SCO4050	acetyltransferase	121	14	1.45062e-26	8.64286	3.11151
-	SCO2273	FecCD-family membrane transport protein	44	4	1.16297e-25	11	3.45943
-	SCO6267	hypothetical protein	12	93	1.24904e-25	0.129032	-2.9542
-	SCOt56	Gln tRNA	98	833	1.27857e-25	0.117647	-3.08746
-	SCO7475	phenylacetic acid degradation NADH oxidoreductase PaaE	251	31	1.27857e-25	8.09677	3.01735
-	SCOt60	Glu tRNA	126	977	1.7231e-25	0.128966	-2.95493
-	SCO2864	hypothetical protein	43	3	7.64474e-25	14.3333	3.8413
-	SCO7473	phenylacetic acid degradation protein PaaC	458	58	1.25486e-23	7.89655	2.98122
-	SCOt29	Pro tRNA	38	403	1.61193e-23	0.0942928	-3.40671
-	SCO3424	regulator	74	439	2.07056e-23	0.168565	-2.56862
-	SCO0489	hypothetical protein	291	34	7.7776e-23	8.55882	3.09741
-	SCO7657	hypothetical protein	6825	684	1.43983e-22	9.97807	3.31876
-	SCO7399	binding-protein-dependent transport lipoprotein	1170	146	2.11377e-22	8.0137	3.00247
-	SCO4983	hypothetical protein	25	176	3.98058e-22	0.142045	-2.81558
-	SCO6021	hypothetical protein	4	36	5.15631e-21	0.111111	-3.16993
-	SCO1819	hypothetical protein	2	31	6.55235e-21	0.0645161	-3.9542
-	SCO3299	hypothetical protein	42	186	1.25024e-20	0.225806	-2.14684
-	SCO6179	nucleotide-sugar dehydratase	39	184	1.96582e-20	0.211957	-2.23816
-	SCO5821	serine protease	25	134	2.8345e-20	0.186567	-2.42223
-	SCO4375	MarR family regulatory protein	1	22	3.28059e-20	0.0454545	-4.45943
-	SCO6512	ABC transporter ATP-binding protein	30	132	3.54648e-20	0.227273	-2.1375
-	SCO1454	amino oxidase	43	175	4.88692e-20	0.245714	-2.02495
-	SCO2895	integral membrane transport protein	5	47	9.71037e-20	0.106383	-3.23266
-	SCOt51	Trp tRNA	56	491	2.82498e-19	0.114053	-3.13222
-	SCOt62	Leu tRNA	22	244	3.01297e-19	0.0901639	-3.47131
-	SCO3292	hypothetical protein	26	158	4.44294e-19	0.164557	-2.60334
-	SCO4692	hypothetical protein	148	546	4.60837e-19	0.271062	-1.8833
-	SCO7658	hypothetical protein	1665	235	4.75995e-19	7.08511	2.82479
-	SCO4424	hypothetical protein	71	321	8.98249e-19	0.221184	-2.17668
paaB	SCO7472	phenylacetate-CoA oxygenase subunit PaaB	730	103	1.09098e-18	7.08738	2.82525
-	SCO6835	arsenate reductase	6	59	1.64347e-18	0.101695	-3.29768
-	SCO4108	peptidase	76	289	2.07212e-18	0.262976	-1.927
cysT	SCOt04	Cys tRNA	87	653	2.09168e-18	0.133231	-2.908
-	SCO3207	TetR family transcriptional regulator	19	113	5.89344e-18	0.168142	-2.57225
-	SCO1540	hypothetical protein	232	814	1.21688e-17	0.285012	-1.8109
-	SCO1729	hypothetical protein	5	44	9.16673e-17	0.113636	-3.1375
-	SCO4696	hypothetical protein	8	70	1.1798e-16	0.114286	-3.12928
-	SCO6090	antibiotic resistance macrolide glycosyltransferase	11	63	1.47539e-16	0.174603	-2.51785
-	SCO1293	hypothetical protein	103	15	1.90985e-16	6.86667	2.77961
-	SCOt34	Ser tRNA	24	244	1.93826e-16	0.0983607	-3.34577
-	SCOt18	Arg tRNA	46	398	1.93826e-16	0.115578	-3.11306
-	SCO4370	transposase	31	138	2.0007e-16	0.224638	-2.15433
-	SCO1191	MarR family transcriptional regulator	20	128	2.34208e-16	0.15625	-2.67807
-	SCO4336	marR-family protein	171	625	2.3422e-16	0.2736	-1.86986
-	SCO3258	regulatory protein	7	70	3.5411e-16	0.1	-3.32193
-	SCO5162	hypothetical protein	16	99	3.85464e-16	0.161616	-2.62936
-	SCO2763	ABC transporter ATP-binding protein	8	36	4.79219e-16	0.222222	-2.16993
-	SCO1482	dihydroorotate dehydrogenase 2	88	13	8.97107e-16	6.76923	2.75899
-	SCO2632	transposase	30	132	1.05412e-15	0.227273	-2.1375
-	SCOt44	Glu tRNA	134	821	1.26081e-15	0.163216	-2.61515
-	SCO7474	phenylacetic acid degradation protein PaaD	190	28	1.82432e-15	6.78571	2.7625
-	SCO4687	hypothetical protein	747	2466	1.95826e-15	0.30292	-1.72299
-	SCOt57	Glu tRNA	201	1077	2.74507e-15	0.18663	-2.42175
hmuV	SCO2274	hemin importer ATP-binding subunit	41	4	3.19536e-15	10.25	3.35755
-	SCO4673	DeoR family transcriptional regulator	56	211	6.31513e-15	0.265403	-1.91374
-	SCO7042	MarR family transcriptional regulator	74	319	6.98518e-15	0.231975	-2.10796
-	SCO7398	iron-hydroxamate transporter permease subunit	345	52	1.30268e-14	6.63462	2.73001
-	SCO4183	transposase	33	137	1.73808e-14	0.240876	-2.05364
-	SCO4866	ECF sigma factor	12	78	1.88478e-14	0.153846	-2.70044
-	SCO1471	transposase	33	138	1.90229e-14	0.23913	-2.06413
-	SCO7469	phenylacetate-CoA ligase	358	58	2.27414e-14	6.17241	2.62583
-	SCO5402	hypothetical protein	148	22	5.53871e-14	6.72727	2.75002
-	SCO3631	hypothetical protein	25	134	1.18556e-13	0.186567	-2.42223
-	SCO4693	hypothetical protein	47	250	5.33168e-13	0.188	-2.4112
-	SCO5848	tagatose 6-phosphate kinase	6	40	5.81079e-13	0.15	-2.73697
-	SCO7639	MarR family regulatory protein	37	182	6.4738e-13	0.203297	-2.29834
-	SCO7460	lipoprotein	15	72	8.09582e-13	0.208333	-2.26303
-	SCO4904	hypothetical protein	164	516	8.48372e-13	0.317829	-1.65368
-	SCO3423	regulator	60	244	1.12045e-12	0.245902	-2.02385
-	SCO6083	hypothetical protein	67	214	1.19882e-12	0.313084	-1.67538
-	SCO4675	hypothetical protein	91	292	1.44516e-12	0.311644	-1.68203
-	SCO6044	hypothetical protein	4	33	1.52468e-12	0.121212	-3.04439
-	SCO1790	hypothetical protein	214	614	1.56504e-12	0.348534	-1.52063
-	SCO5306	protein phosphatase	29	145	2.23773e-12	0.2	-2.32193
-	SCO0772	regulatory protein	19	102	2.87513e-12	0.186275	-2.4245
-	SCO6380	hypothetical protein	2	24	3.09667e-12	0.0833333	-3.58496
-	SCO6409	methionine aminopeptidase	35	141	5.29547e-12	0.248227	-2.01027
glyUa	SCOt03	Gly tRNA	97	594	5.42489e-12	0.1633	-2.61441
-	SCO3766	hypothetical protein	72	231	6.2099e-12	0.311688	-1.68182
-	SCO3657	hypothetical protein	450	1599	6.88082e-12	0.281426	-1.82917
-	SCO6294	GntR family transcriptional regulator	35	137	7.71633e-12	0.255474	-1.96875
-	SCO1988	hypothetical protein	7	53	9.1534e-12	0.132075	-2.92057
-	SCO0463	hypothetical protein	57	214	9.35501e-12	0.266355	-1.90858
-	SCOt43	Asp tRNA	60	417	9.49871e-12	0.143885	-2.79701
-	SCOt20	Lys tRNA	100	595	1.25041e-11	0.168067	-2.57289
-	SCO2272	binding-protein-dependent transport lipoprotein	97	16	1.74132e-11	6.0625	2.59991
-	SCOt08	Leu tRNA	13	130	2.98465e-11	0.1	-3.32193
-	SCO2865	regulatory protein	218	38	3.12784e-11	5.73684	2.52026
-	SCO1104	TetR family transcriptional regulator	40	154	3.17252e-11	0.25974	-1.94486
-	SCO0091	IS1652 transposase	34	127	4.09091e-11	0.267717	-1.90122
-	SCO5038	hypothetical protein	105	304	4.98116e-11	0.345395	-1.53368
-	SCO0368	transposase	34	125	8.38859e-11	0.272	-1.87832
-	SCOt45	Lys tRNA	16	157	1.05205e-10	0.101911	-3.29462
-	SCO0462	oxidoreductase	35	128	1.21493e-10	0.273438	-1.87072
-	SCO5641	transposase	34	126	1.31659e-10	0.269841	-1.88982
-	SCOt15	Ala tRNA	42	307	1.62917e-10	0.136808	-2.86978
-	SCO5839	hypothetical protein	17	80	1.92687e-10	0.2125	-2.23447
-	SCOt49	Thr tRNA	47	336	2.34609e-10	0.139881	-2.83773
-	SCO1926	DNA-binding protein	287	913	2.35552e-10	0.314348	-1.66956
-	SCOt58	Glu tRNA	423	1521	3.58761e-10	0.278107	-1.84629
-	SCO0484	monooxygenase	7	38	9.49731e-10	0.184211	-2.44057
-	SCO7233	hypothetical protein	153	28	1.00565e-09	5.46429	2.45003
-	SCO0433	transcriptional regulator	6	36	1.06303e-09	0.166667	-2.58496
-	SCO0630	acetyltransferase	12	71	1.22021e-09	0.169014	-2.56478
valb	SCOt06	Val tRNA	6	60	1.46073e-09	0.1	-3.32193
-	SCO4283	sugar kinase	60	187	1.61048e-09	0.320856	-1.64
-	SCO2894	ABC transporter ATP-binding protein	3	24	1.75142e-09	0.125	-3
-	SCO1313	hypothetical protein	10	52	2.08662e-09	0.192308	-2.37851
-	SCO1455	hydrolase	43	147	2.47927e-09	0.292517	-1.77341
-	SCO7202	hypothetical protein	14	67	3.77196e-09	0.208955	-2.25873
-	SCO1308	4-hydroxybenzoate 3-monooxygenase	7	37	4.35646e-09	0.189189	-2.4021
-	SCO2652	hypothetical protein	53	196	4.89667e-09	0.270408	-1.88679
-	SCO1003	TetR family transcriptional regulator	30	122	5.63873e-09	0.245902	-2.02385
-	SCO7062	methylase	7	42	7.80938e-09	0.166667	-2.58496
-	SCO2351	hypothetical protein	98	287	7.95e-09	0.341463	-1.5502
-	SCO2679	lipoprotein	18	99	8.4064e-09	0.181818	-2.45943
-	SCO3966	hypothetical protein	206	40	8.56061e-09	5.15	2.36457
-	SCO0666	catalase	30	5	9.02572e-09	6	2.58496
-	SCO7104	RNA polymerase sigma factor	30	106	1.1448e-08	0.283019	-1.82103
-	SCO0499	formyltransferase	217	43	1.27015e-08	5.04651	2.33529
-	SCO6150	ADA-like regulatory protein	7	35	1.57579e-08	0.2	-2.32193
-	SCO6071	A-factor receptor-like protein	50	167	1.75897e-08	0.299401	-1.73985
-	SCO0566	hypothetical protein	3	30	2.09672e-08	0.1	-3.32193
-	SCO1425	transcription regulator AsnC	15	79	2.16308e-08	0.189873	-2.39689
vala	SCOt05	Val tRNA	15	132	2.21641e-08	0.113636	-3.1375
-	SCO7316	hypothetical protein	26	4	2.56139e-08	6.5	2.70044
-	SCO0729	hypothetical protein	43	164	2.97297e-08	0.262195	-1.93129
-	SCO5206	hydrogen peroxide sensitive repressor	132	384	3.77276e-08	0.34375	-1.54057
-	SCO4435	hypothetical protein	8	40	4.07698e-08	0.2	-2.32193
-	SCO2223	TetR family transcriptional regulator	40	134	4.1578e-08	0.298507	-1.74416
-	SCO7146	regulatory protein	65	229	4.65789e-08	0.283843	-1.81684
-	SCO3965	hypothetical protein	258	51	4.91111e-08	5.05882	2.3388
-	SCO7470	phenylacetic acid degradation protein PaaI	605	120	6.20896e-08	5.04167	2.3339
-	SCO5084	hypothetical protein	6	25	7.21299e-08	0.24	-2.05889
-	SCO1406	hypothetical protein	44	132	7.61046e-08	0.333333	-1.58496
-	SCO0485	TetR family transcriptional regulator	18	78	9.45893e-08	0.230769	-2.11548
-	SCO4412	regulatory protein	46	159	1.20873e-07	0.289308	-1.78932
-	SCO7478	phosphotransferase	9	45	1.53454e-07	0.2	-2.32193
-	SCO3972	hypothetical protein	70	204	1.63755e-07	0.343137	-1.54314
-	SCO4134	lipoprotein	154	31	1.76242e-07	4.96774	2.31259
-	SCO3360	hypothetical protein	10	49	2.07832e-07	0.204082	-2.29278
-	SCO5285	ATP-dependent protease	9	32	2.29285e-07	0.28125	-1.83007
-	SCO7606	amino acid binding protein	8	36	2.6337e-07	0.222222	-2.16993
-	SCO3001	hypothetical protein	29	113	2.8713e-07	0.256637	-1.9622
-	SCO2006	hypothetical protein	9	50	3.00257e-07	0.18	-2.47393
-	SCO1624	acetyltransferase	9	50	3.01757e-07	0.18	-2.47393
-	SCO5226	ribonucleotide-diphosphate reductase large chain	237	47	3.33615e-07	5.04255	2.33415
-	SCOt31	Leu tRNA	48	275	3.87139e-07	0.174545	-2.51833
-	SCO5225	ribonucleotide-diphosphate reductase small chain	418	85	3.98259e-07	4.91765	2.29797
paaA	SCO7471	phenylacetate-CoA oxygenase subunit PaaA	1318	230	6.56925e-07	5.73043	2.51864
-	SCO4533	hypothetical protein	54	191	7.27889e-07	0.282723	-1.82254
-	SCO4526	protein kinase	25	76	8.57771e-07	0.328947	-1.60407
-	SCO2485	hypothetical protein	28	94	8.66309e-07	0.297872	-1.74723
-	SCOt48	Tyr tRNA	46	266	1.00181e-06	0.172932	-2.53172
-	SCO2498	efflux protein	12	44	1.39629e-06	0.272727	-1.87447
-	SCO1364	hypothetical protein	34	118	1.40391e-06	0.288136	-1.79518
-	SCO3035	hypothetical protein	26	100	1.54435e-06	0.26	-1.94342
-	SCO6399	hypothetical protein	16	73	1.54789e-06	0.219178	-2.18982
-	SCO3332	hypothetical protein	39	120	1.68792e-06	0.325	-1.62149
-	SCO6079	hypothetical protein	40	129	1.69426e-06	0.310078	-1.6893
-	SCOt14	Ala tRNA	5	43	1.70044e-06	0.116279	-3.10434
-	SCO5610	hypothetical protein	26	110	1.87945e-06	0.236364	-2.08092
ccrB	SCO7044	camphor resistance protein CrcB	8	47	2.08822e-06	0.170213	-2.55459
-	SCO3447	transcriptional regulator	31	100	2.22008e-06	0.31	-1.68966
-	SCO2224	hypothetical protein	24	95	2.33735e-06	0.252632	-1.98489
-	SCO4056	hypothetical protein	71	266	2.47725e-06	0.266917	-1.90554
-	SCO6996	RNA polymerase sigma factor	41	129	2.58065e-06	0.317829	-1.65368
-	SCO5655	hypothetical protein	2801	472	2.68767e-06	5.93432	2.56908
-	SCO1000	integrase	19	61	2.72137e-06	0.311475	-1.68281
-	SCO3867	ferredoxin	98	316	3.025e-06	0.310127	-1.68907
-	SCO4048	hypothetical protein	270	62	3.30789e-06	4.35484	2.12262
-	SCO7452	O-methyltransferase	31	6	3.62256e-06	5.16667	2.36923
-	SCO4125	acetyltransferase	45	139	3.74951e-06	0.323741	-1.62709
-	SCO1736	MarR family transcriptional regulator	3	25	4.27623e-06	0.12	-3.05889
-	SCO4011	hypothetical protein	24	93	4.43285e-06	0.258065	-1.9542
-	SCO3089	ABC transporter ATP-binding protein	27	86	4.43285e-06	0.313953	-1.67138
-	SCO4049	antibiotic binding protein	64	14	4.98935e-06	4.57143	2.19265
-	SCO4591	hypothetical protein	43	131	5.03423e-06	0.328244	-1.60716
-	SCO5444	glycogen phosphorylase	394	73	5.56838e-06	5.39726	2.43223
-	SCO2986	hypothetical protein	33	120	5.99011e-06	0.275	-1.8625
-	SCO5445	hypothetical protein	25	90	6.01316e-06	0.277778	-1.848
-	SCO6694	transcriptional regulator	31	100	7.00486e-06	0.31	-1.68966
-	SCO5138	hypothetical protein	20	64	7.04893e-06	0.3125	-1.67807
-	SCO3773	LysR family transcriptional regulator	11	43	8.44642e-06	0.255814	-1.96683
-	SCO5693	acyl CoA dehydrogenase	49	11	8.87715e-06	4.45455	2.15528
-	SCO2654	hypothetical protein	10	48	1.0084e-05	0.208333	-2.26303
-	SCO7731	hypothetical protein	4	26	1.03949e-05	0.153846	-2.70044
-	SCO0102	hypothetical protein	22	86	1.09651e-05	0.255814	-1.96683
-	SCO6862	hypothetical protein	72	213	1.12193e-05	0.338028	-1.56478
bldA	SCOt24	Leu tRNA	88	377	1.15598e-05	0.233422	-2.09899
-	SCOt41	Asp tRNA	3	27	1.16287e-05	0.111111	-3.16993
-	SCO4519	hypothetical protein	41	121	1.17966e-05	0.338843	-1.56131
-	SCO0289	transcriptional regulator	9	38	1.21145e-05	0.236842	-2.078
-	SCO2768	hypothetical protein	40	132	1.29199e-05	0.30303	-1.72247
-	SCO3640	two-component system regulator	17	63	1.36626e-05	0.269841	-1.88982
-	SCO6070	solute binding protein	9	36	1.68353e-05	0.25	-2
-	SCO6379	hypothetical protein	12	49	1.74002e-05	0.244898	-2.02975
-	SCO1397	hypothetical protein	6	27	1.76413e-05	0.222222	-2.16993
-	SCO3492	hypothetical protein	9	66	1.9248e-05	0.136364	-2.87447
-	SCO5956	regulatory protein	12	46	2.08278e-05	0.26087	-1.9386
-	SCO3975	regulator	38	111	2.17789e-05	0.342342	-1.54649
-	SCO1608	hypothetical protein	21	70	2.29664e-05	0.3	-1.73697
-	SCO4117	hypothetical protein	7	24	2.34999e-05	0.291667	-1.77761
-	SCO4481	Ser/Thr protein kinase	11	34	2.49353e-05	0.323529	-1.62803
-	SCO2897	penicillin-binding protein	298	63	2.57179e-05	4.73016	2.24189
-	SCO4316	ATP/GTP binding protein	10	30	2.73174e-05	0.333333	-1.58496
-	SCO2898	molecular chaperone	71	207	2.75002e-05	0.342995	-1.54374
-	SCO5286	hydrolase	4	22	2.80877e-05	0.181818	-2.45943
-	SCO0575	peptidase E	158	37	2.82363e-05	4.27027	2.09433
-	SCO7579	DNA-binding protein	7	31	2.82594e-05	0.225806	-2.14684
-	SCOt53	Met tRNA	15	110	3.32568e-05	0.136364	-2.87447
-	SCO5837	zinc protease	376	84	3.37273e-05	4.47619	2.16227
-	SCO6504	hypothetical protein	131	31	3.73996e-05	4.22581	2.07923
-	SCO0901	hypothetical protein	18	54	3.79146e-05	0.333333	-1.58496
-	SCO4677	regulatory protein	10	48	4.56978e-05	0.208333	-2.26303
-	SCO3329	hypothetical protein	5	25	4.91127e-05	0.2	-2.32193
-	SCO2525	hypothetical protein	16	57	5.12649e-05	0.280702	-1.83289
-	SCO6969	hypothetical protein	17	57	5.66072e-05	0.298246	-1.74543
-	SCO3509	hypothetical protein	8	34	6.24325e-05	0.235294	-2.08746
-	SCO2697	hypothetical protein	13	53	6.56568e-05	0.245283	-2.02748
-	SCO4639	hypothetical protein	31	92	6.56568e-05	0.336957	-1.56937
-	SCO2727	hypothetical protein	19	77	7.00288e-05	0.246753	-2.01886
-	SCO1779	hypothetical protein	16	48	7.78901e-05	0.333333	-1.58496
-	SCO1625	ribosomal pseudouridine synthase	15	49	7.89524e-05	0.306122	-1.70782
-	SCO4796	hypothetical protein	7	29	7.98999e-05	0.241379	-2.05063
-	SCO1497	hypothetical protein	10	50	8.91428e-05	0.2	-2.32193
-	SCO6926	hypothetical protein	6	27	9.17633e-05	0.222222	-2.16993
-	SCO4686	hypothetical protein	56	168	9.74835e-05	0.333333	-1.58496
-	SCO3508	maturase-like protein	7	36	9.94024e-05	0.194444	-2.36257
-	SCO6228	hypothetical protein	12	49	0.000100745	0.244898	-2.02975
-	SCO1442	hypothetical protein	126	31	0.000123763	4.06452	2.02308
-	SCO7227	hypothetical protein	26	5	0.000126275	5.2	2.37851
-	SCO0358	racemase	11	36	0.00012806	0.305556	-1.71049
-	SCO0512	regulatory protein	17	59	0.000170211	0.288136	-1.79518
-	SCO7200	hypothetical protein	9	41	0.000223849	0.219512	-2.18763
-	SCO7636	hypothetical protein	48	149	0.000236736	0.322148	-1.63421
-	SCO2460	hypothetical protein	42	119	0.000240432	0.352941	-1.5025
-	SCO0839	transmembrane transport protein	19	4	0.000269572	4.75	2.24793
-	SCO4544	hypothetical protein	31	97	0.000271884	0.319588	-1.64572
-	SCO5316	acyl carrier protein	18	3	0.000290584	6	2.58496
-	SCOt42	Phe tRNA	33	170	0.00029641	0.194118	-2.365
-	SCO0607	lipoprotein	387	99	0.000299971	3.90909	1.96683
-	SCOt28	Thr tRNA	4	24	0.000302754	0.166667	-2.58496
-	SCO0492	peptide synthetase	80	17	0.000302979	4.70588	2.23447
-	SCO4384	enoyl-CoA hydratase	4	22	0.000322383	0.181818	-2.45943
-	SCO3709	ECF sigma factor	11	45	0.000403533	0.244444	-2.03242
-	SCO3782	regulatory protein	10	30	0.000405068	0.333333	-1.58496
-	SCO0459	hypothetical protein	290	77	0.000418658	3.76623	1.91312
-	SCO4477	MerR family transcriptional regulator	4	22	0.000439616	0.181818	-2.45943
-	SCOt25	Xaa tRNA	10	69	0.000509259	0.144928	-2.7866
-	SCO4806	hypothetical protein	18	51	0.000516904	0.352941	-1.5025
-	SCO3331	transmembrane transport protein	11	34	0.000529887	0.323529	-1.62803
-	SCO0421	two-component response regulator	20	4	0.000543828	5	2.32193
-	SCO4504	methyltransferase	14	48	0.000550784	0.291667	-1.77761
-	SCO6664	transcriptional regulator	8	31	0.000571535	0.258065	-1.9542
-	SCO3616	hypothetical protein	4	27	0.000588131	0.148148	-2.75489
-	SCO0075	hypothetical protein	6	28	0.000615992	0.214286	-2.22239
-	SCO1588	hypothetical protein	14	41	0.000615992	0.341463	-1.5502
-	SCO6018	hypothetical protein	8	29	0.000658313	0.275862	-1.85798
groEL	SCO4762	chaperonin GroEL	12821	2320	0.000671081	5.52629	2.46631
-	SCO4385	TetR family transcriptional regulator	21	64	0.000702934	0.328125	-1.60768
-	SCO7131	lipase	27	6	0.000702934	4.5	2.16993
-	SCO5237	oxidoreductase	8	30	0.000778816	0.266667	-1.90689
-	SCO1785	iron-siderophore uptake system ATP-binding protein	303	84	0.000799141	3.60714	1.85086
-	SCO0714	oxidoreductase	12	38	0.000803251	0.315789	-1.66297
-	SCO0800	TetR family transcriptional regulator	16	53	0.00080503	0.301887	-1.72792
-	SCO0762	protease inhibitor protein	3409	724	0.000840911	4.70856	2.23529
-	SCO6812	transcription regulator ArsR	24	82	0.000848028	0.292683	-1.77259
-	SCO3108	hypothetical protein	915	253	0.000897612	3.6166	1.85463
-	SCO0911	hypothetical protein	33	9	0.000897612	3.66667	1.87447
-	SCO5648	ABC transporter ATP-binding protein	11	33	0.000908385	0.333333	-1.58496
-	SCO1077	sugar kinase	7	26	0.000975346	0.269231	-1.89308
-	SCO7108	hypothetical protein	18	3	0.000975346	6	2.58496
-	SCO1069	MarR family transcriptional regulator	5	26	0.0010521	0.192308	-2.37851
-	SCOt32	Ala tRNA	4	27	0.00105211	0.148148	-2.75489
-	SCO0560	catalase/peroxidase	162	42	0.00105994	3.85714	1.94753
-	SCO0631	hypothetical protein	19	86	0.00114271	0.22093	-2.17834
-	SCO5037	hypothetical protein	28	94	0.00117445	0.297872	-1.74723
-	SCO1979	DNA-binding protein	14	41	0.00129478	0.341463	-1.5502
-	SCO0916	hypothetical protein	12	45	0.00130903	0.266667	-1.90689
-	SCOt64	Pro tRNA	6	40	0.00133768	0.15	-2.73697
-	SCO6800	2-amino-3-ketobutyrate coenzyme A ligase	38	10	0.00138595	3.8	1.926
-	SCO0646	TetR family transcriptional regulator	11	39	0.00146543	0.282051	-1.82597
-	SCO1567	transmembrane-transport protein	91	24	0.00151019	3.79167	1.92283
-	SCO7003	hypothetical protein	8	27	0.00151091	0.296296	-1.75489
-	SCO2379	acetyltransferase	13	47	0.00153245	0.276596	-1.85415
-	SCO2537	DNA-binding protein	7	24	0.00159147	0.291667	-1.77761
-	SCO7453	hypothetical protein	64	17	0.00159147	3.76471	1.91254
-	SCO3426	hypothetical protein	28	7	0.00159147	4	2
-	SCO2459	hypothetical protein	8	33	0.00169715	0.242424	-2.04439
-	SCO6656	hypothetical protein	7	24	0.00175542	0.291667	-1.77761
-	SCO1584	hypothetical protein	15	54	0.00182576	0.277778	-1.848
-	SCO6520	RNA polymerase sigma factor	32	8	0.00183467	4	2
-	SCOt22	Lys tRNA	29	138	0.00209089	0.210145	-2.25054
-	SCO1690	acyl-CoA dehydrogenase	18	4	0.00209604	4.5	2.16993
-	SCO6505	gas vesicle synthesis protein	130	37	0.00211074	3.51351	1.81291
-	SCO0063	glucokinase	9	29	0.00212375	0.310345	-1.68806
def	SCO0883	peptide deformylase	20	57	0.00214858	0.350877	-1.51096
-	SCO7087	oxidoreductase	12	35	0.00216241	0.342857	-1.54432
-	SCO4085	lipoprotein	7	25	0.00221943	0.28	-1.8365
-	SCO2483	hypothetical protein	36	9	0.002331	4	2
-	SCO6495	dehydrogenase	6	22	0.00249857	0.272727	-1.87447
-	SCO3339	ABC transporter ATP-binding protein	32	8	0.00256842	4	2
-	SCO5020	hypothetical protein	5	23	0.00270103	0.217391	-2.20163
-	SCO0175	hypothetical protein	24	78	0.00270103	0.307692	-1.70044
-	SCO7267	hypothetical protein	30	85	0.002774	0.352941	-1.5025
-	SCO0826	hypothetical protein	19	4	0.00289059	4.75	2.24793
-	SCO0648	methyltransferase	6	23	0.00295558	0.26087	-1.9386
-	SCO6471	citratelyase	76	22	0.00350527	3.45455	1.7885
-	SCO3269	GntR family transcriptional regulator	15	43	0.00356125	0.348837	-1.51937
-	SCO2496	hypothetical protein	6	26	0.00371999	0.230769	-2.11548
-	SCO5823	hypothetical protein	11	38	0.00377271	0.289474	-1.7885
-	SCO0490	esterase	71	21	0.00377271	3.38095	1.75743
-	SCO4532	hypothetical protein	12	43	0.00384637	0.27907	-1.8413
-	SCO1322	hypothetical protein	7	25	0.00407147	0.28	-1.8365
-	SCO2815	TetR family transcriptional regulator	14	41	0.00412694	0.341463	-1.5502
-	SCO6706	glutathione-dependent aldehyde dehydrogenase	25	7	0.00412694	3.57143	1.8365
-	SCO4072	LuxR family transcripitonal regulator	10	34	0.00413762	0.294118	-1.76553
-	SCO4924	hypothetical protein	39	141	0.00419532	0.276596	-1.85415
-	SCO0409	spore-associated protein	531	162	0.00428854	3.27778	1.71272
-	SCO6613	hypothetical protein	23	69	0.00455672	0.333333	-1.58496
-	SCO4537	hypothetical protein	12	40	0.00473972	0.3	-1.73697
-	SCO7025	LysR family transcriptional regulator	7	24	0.00498573	0.291667	-1.77761
-	SCO5455	two-component system response regulator	7	27	0.00510965	0.259259	-1.94753
-	SCO5530	hypothetical protein	117	35	0.00527901	3.34286	1.74108
-	SCO1927	aminoglycoside acetyltransferase	11	34	0.00554452	0.323529	-1.62803
-	SCO4342	hypothetical protein	12	39	0.00575404	0.307692	-1.70044
-	SCO5550	transcriptional regulator	15	43	0.00590669	0.348837	-1.51937
-	SCO2801	two component system response regulator	8	27	0.00630018	0.296296	-1.75489
-	SCO5840	transcriptional regulator	7	24	0.00699859	0.291667	-1.77761
-	SCO7426	hypothetical protein	35	8	0.00724907	4.375	2.12928
-	SCO4142	phosphate-binding protein	40	12	0.007269	3.33333	1.73697
-	SCO5500	hypothetical protein	1458	416	0.00730535	3.50481	1.80934
-	SCO5497	hypothetical protein	40	11	0.00761152	3.63636	1.8625
-	SCO5935	hypothetical protein	22	6	0.00794324	3.66667	1.87447
-	SCOt38	Ser tRNA	15	76	0.00830647	0.197368	-2.34104
-	SCO6591	hypothetical protein	69	21	0.0086723	3.28571	1.71621
-	SCO5862	two-component regulator CutR	164	49	0.00872329	3.34694	1.74284
-	SCO6501	gas vesicle synthesis protein	243	76	0.00874923	3.19737	1.67688
-	SCO7412	thiamine pyrophosphate protein	43	13	0.00911947	3.30769	1.72583
-	SCO7443	phosphoglucomutase	209	60	0.00944869	3.48333	1.80047

## Sheet: Tab. 6
List of genes with significantly altered transcription in MGP11
Name	Synonym	Product	Expression PS04	Expression MGP11	qValue MGP11 vs PS04	fold	log2(fold)
-	SCO4947	nitrate reductase subunit alpha NarG3	1	47	0	0.0212766	-5.55459
-	SCOt27	Arg tRNA	1	38	1.64447e-128	0.0263158	-5.24793
-	SCO4214	AbaA-like regulatory protein	28	893	0	0.031355	-4.99516
-	SCO6282	3-oxoacyl-ACP reductase	9	252	0	0.0357143	-4.80735
-	SCO7811	hypothetical protein	1	24	1.33002e-36	0.0416667	-4.58496
-	SCO3389	two component system response regulator	62	1381	0	0.044895	-4.4773
-	SCO1628	hypothetical protein	2	42	7.90239e-87	0.047619	-4.39232
-	SCO2718	hypothetical protein	13	257	8.19579e-254	0.0505837	-4.30518
-	SCO5521	hypothetical protein	7	134	1.98764e-91	0.0522388	-4.25873
-	SCO6276	hypothetical protein	2	33	4.03642e-77	0.0606061	-4.04439
-	SCO7257	hypothetical protein	2	33	2.53728e-54	0.0606061	-4.04439
-	SCO6280	regulatory protein	5	81	1.63042e-188	0.0617284	-4.01792
-	SCO2717	small membrane protein	13	193	5.22269e-93	0.0673575	-3.89202
-	SCO5997	hypothetical protein	2	29	9.60729e-34	0.0689655	-3.85798
-	SCO4343	hypothetical protein	2	28	1.00966e-17	0.0714286	-3.80735
-	SCO4786	hypothetical protein	2	27	4.18487e-47	0.0740741	-3.75489
-	SCO4004	small membrane protein	4	54	9.26632e-38	0.0740741	-3.75489
-	SCO6278	integral membrane transport protein	3	39	9.97217e-60	0.0769231	-3.70044
-	SCO3996	excisionase	2	26	2.17718e-21	0.0769231	-3.70044
-	SCO5583	ammonium transporter	4	50	4.3371e-79	0.08	-3.64386
-	SCO1805	hypothetical protein	6	70	3.04592e-57	0.0857143	-3.54432
-	SCO2716	hypothetical protein	7	81	3.23078e-67	0.0864198	-3.5325
-	SCO6279	diaminobutyrate-pyruvate aminotransferase	3	34	1.04112e-50	0.0882353	-3.5025
-	SCO3793	hypothetical protein	12	134	2.43604e-60	0.0895522	-3.48113
-	SCOt54	Xaa tRNA	19	211	9.98161e-36	0.0900474	-3.47317
-	SCO4582	hypothetical protein	12	132	3.84582e-66	0.0909091	-3.45943
-	SCO7251	hypothetical protein	7	76	1.04345e-65	0.0921053	-3.44057
rho	SCO7051	transcription termination factor Rho	8	86	2.49401e-72	0.0930233	-3.42626
-	SCO7310	regulatory protein	3	30	2.30018e-19	0.1	-3.32193
-	SCO2486	nitrite reductase NirB	4	38	3.40266e-33	0.105263	-3.24793
-	SCO3288	hypothetical protein	3	27	9.87407e-21	0.111111	-3.16993
-	SCO4677	regulatory protein	28	243	1.14144e-54	0.115226	-3.11746
-	SCO4626	hypothetical protein	3	26	1.73299e-21	0.115385	-3.11548
-	SCO3313	hypothetical protein	14	119	6.68857e-53	0.117647	-3.08746
-	SCO0278	MutT domain-containing protein	12	101	6.98267e-42	0.118812	-3.07325
-	SCO3680	hypothetical protein	3	25	3.32409e-10	0.12	-3.05889
-	SCO5584	nitrogen regulatory protein P-II	7	57	4.68043e-21	0.122807	-3.02554
-	SCO3204	hypothetical protein	3	24	3.17629e-16	0.125	-3
-	SCO3543	DNA topoisomerase I	64	499	6.26472e-39	0.128257	-2.9629
-	SCO3503	binding protein dependent transport protein	4	31	5.24719e-15	0.129032	-2.9542
-	SCO4344	transposase	15	116	1.74908e-39	0.12931	-2.95109
-	SCO3984	hypothetical protein	6	46	7.21995e-13	0.130435	-2.9386
-	SCO0105	endo-1,4-beta-xylanase	4	30	5.61545e-19	0.133333	-2.90689
-	SCO4339	reductase	4	30	5.12093e-14	0.133333	-2.90689
-	SCO6329	hypothetical protein	4	30	4.87451e-07	0.133333	-2.90689
-	SCO7221	polyketide synthase	4	29	8.21178e-21	0.137931	-2.85798
-	SCO2705	hypothetical protein	9	64	1.00322e-17	0.140625	-2.83007
-	SCO4625	hypothetical protein	4	28	3.21396e-14	0.142857	-2.80735
-	SCO4342	hypothetical protein	68	474	2.87399e-37	0.14346	-2.80128
-	SCO5174	transferase	5	34	9.35847e-25	0.147059	-2.76553
-	SCO3995	partial replication initiator protein	4	27	8.5131e-11	0.148148	-2.75489
-	SCOt30	Gly tRNA	4	27	0.000186493	0.148148	-2.75489
-	SCO5412	hypothetical protein	5	33	1.53671e-06	0.151515	-2.72247
-	SCO0238	hypothetical protein	5	32	7.60362e-13	0.15625	-2.67807
-	SCO2922	hypothetical protein	5	32	4.53645e-12	0.15625	-2.67807
-	SCO0080	hypothetical protein	9	57	3.18244e-14	0.157895	-2.66297
-	SCO2796	cellobiose transport permease	4	25	5.64564e-14	0.16	-2.64386
-	SCO3088	hypothetical protein	4	25	3.79954e-08	0.16	-2.64386
-	SCO3446	dehalogenase	18	111	8.61873e-23	0.162162	-2.62449
-	SCO0693	hypothetical protein	6	37	1.30381e-09	0.162162	-2.62449
-	SCO1626	cytochrome P450	4	24	2.24481e-13	0.166667	-2.58496
-	SCO3591	small membrane protein	6	36	2.91105e-06	0.166667	-2.58496
-	SCO6283	hypothetical protein	33	195	4.12714e-26	0.169231	-2.56294
-	SCO3368	peptidase	10	59	1.40308e-16	0.169492	-2.56071
-	SCO0792	hypothetical protein	5	29	7.55312e-13	0.172414	-2.53605
-	SCO7600	alanyl tRNA synthetase	6	34	2.50531e-14	0.176471	-2.5025
-	SCO4215	GntR family transcriptional regulator	195	1099	1.39045e-17	0.177434	-2.49465
-	SCO4365	hypothetical protein	120	670	2.45068e-23	0.179104	-2.48113
-	SCO3540	proteinase	6	33	1.82384e-13	0.181818	-2.45943
-	SCO5137	ATP-binding protein	10	55	2.83644e-11	0.181818	-2.45943
-	SCO5771	hypothetical protein	12	65	1.20643e-10	0.184615	-2.43741
-	SCO3994	hypothetical protein	11	59	1.05191e-07	0.186441	-2.42321
-	SCO7050	D-alanyl-D-alanine carboxypeptidase	6	32	2.6988e-12	0.1875	-2.41504
-	SCO5109	hypothetical protein	12	64	1.46838e-11	0.1875	-2.41504
-	SCO4061	hypothetical protein	10	53	5.15456e-11	0.188679	-2.40599
-	SCO3267	hypothetical protein	10	53	2.16644e-08	0.188679	-2.40599
-	SCO3323	RNA polymerase sigma factor	7	37	2.28326e-08	0.189189	-2.4021
-	SCO3278	hypothetical protein	7	37	0.000112598	0.189189	-2.4021
-	SCO3502	3-oxoacyl-ACP reductase	9	47	6.64425e-12	0.191489	-2.38466
-	SCO6286	regulatory protein	15	78	4.19426e-14	0.192308	-2.37851
-	SCO3681	hypothetical protein	10	52	1.28905e-09	0.192308	-2.37851
-	SCO0944	hypothetical protein	5	26	3.12875e-09	0.192308	-2.37851
-	SCO3695	hypothetical protein	6	31	7.12746e-08	0.193548	-2.36923
-	SCO2924	regulator	6	31	3.61094e-07	0.193548	-2.36923
-	SCO5640	hypothetical protein	8	41	8.41461e-09	0.195122	-2.35755
-	SCO4364	hypothetical protein	164	840	2.55616e-16	0.195238	-2.35669
-	SCO5919	hypothetical protein	5	25	1.14892e-06	0.2	-2.32193
-	SCO3987	hypothetical protein	5	25	7.25004e-06	0.2	-2.32193
-	SCO0011	hypothetical protein	27	134	2.58326e-16	0.201493	-2.3112
-	SCO7836	hypothetical protein	27	134	2.58326e-16	0.201493	-2.3112
-	SCO6773	peptidase	22	109	8.0075e-16	0.201835	-2.30875
-	SCO4031	integral membrane transport protein	8	39	3.03887e-15	0.205128	-2.2854
-	SCO4212	hypothetical protein	63	307	1.95547e-15	0.205212	-2.28481
-	SCO4345	hypothetical protein	25	121	1.81455e-14	0.206612	-2.27501
-	SCO0108	hypothetical protein	6	29	0.000840351	0.206897	-2.27302
-	SCO3481	hypothetical protein	34	164	1.81455e-14	0.207317	-2.27009
-	SCO7460	lipoprotein	11	52	4.69192e-14	0.211538	-2.24101
-	SCO3505	substrate binding protein	7	33	6.92217e-10	0.212121	-2.23704
-	SCO7456	hypothetical protein	7	33	1.53915e-06	0.212121	-2.23704
-	SCO7252	regulatory protein	24	113	4.4315e-14	0.212389	-2.23522
-	SCO2930	permease membrane protein	6	28	1.17749e-06	0.214286	-2.22239
-	SCO4893	transport integral membrane protein	23	106	6.33482e-14	0.216981	-2.20436
-	SCO2326	hypothetical protein	12	55	9.7211e-08	0.218182	-2.1964
-	SCO0917	oxygenase	7	32	9.80971e-09	0.21875	-2.19265
-	SCO3483	integral membrane transport protein	9	41	1.57426e-09	0.219512	-2.18763
-	SCOt41	Asp tRNA	35	159	3.48493e-06	0.220126	-2.1836
-	SCO4573	NADH dehydrogenase subunit L	33	149	3.33306e-11	0.221477	-2.17477
-	SCO3199	transmembrane efflux protein	14	63	2.82588e-11	0.222222	-2.16993
-	SCO5672	hypothetical protein	10	45	3.82407e-07	0.222222	-2.16993
-	SCO3445	small membrane protein	27	121	6.45094e-07	0.22314	-2.16398
-	SCO4565	NADH dehydrogenase subunit D	13	58	8.39013e-12	0.224138	-2.15754
-	SCO3422	hypothetical protein	13	58	2.45873e-05	0.224138	-2.15754
-	SCO2871	hypothetical protein	12	53	2.35051e-10	0.226415	-2.14296
-	SCO4566	NADH dehydrogenase subunit E	10	44	8.55959e-09	0.227273	-2.1375
-	SCO5191	hypothetical protein	436	1912	3.12875e-09	0.228033	-2.13268
-	SCO2935	transcriptional regulator	16	70	5.96658e-10	0.228571	-2.12928
-	SCO4135	lipoprotein	8	35	6.58392e-08	0.228571	-2.12928
-	SCO3500	hypothetical protein	9	39	5.40665e-10	0.230769	-2.11548
-	SCO6330	hypothetical protein	6	26	1.44185e-05	0.230769	-2.11548
-	SCO3585	hypothetical protein	10	43	1.13887e-05	0.232558	-2.10434
-	SCO2980	integral membrane transport protein	7	30	1.05191e-07	0.233333	-2.09954
-	SCO1142	oxidoreductase	7	30	1.37409e-07	0.233333	-2.09954
-	SCO1035	hypothetical protein	7	30	2.35072e-05	0.233333	-2.09954
-	SCO3910	hypothetical protein	25	107	1.94794e-11	0.233645	-2.09761
-	SCO3482	sugar-permease	19	81	1.44879e-11	0.234568	-2.09192
-	SCO3478	dehydrogenase	36	153	2.73047e-11	0.235294	-2.08746
-	SCO1034	TetR family transcriptional regulator	9	38	4.01251e-07	0.236842	-2.078
-	SCO0031	hypothetical protein	28	118	2.3363e-11	0.237288	-2.07529
-	SCO2823	decarboxylase	15	63	2.49475e-10	0.238095	-2.07039
-	SCO3988	hypothetical protein	109	455	6.69289e-11	0.23956	-2.06154
-	SCO0903	hypothetical protein	7	29	0.000155545	0.241379	-2.05063
-	SCO3684	hypothetical protein	22	91	2.9369e-09	0.241758	-2.04836
-	SCO1363	hypothetical protein	8	33	1.70494e-07	0.242424	-2.04439
-	SCO6389	hypothetical protein	8	33	5.43538e-05	0.242424	-2.04439
-	SCO6393	transposase	9	37	1.31955e-08	0.243243	-2.03953
-	SCO4016	hypothetical protein	39	160	6.00624e-10	0.24375	-2.03653
-	SCO3435	transcriptional regulator	61	250	4.62922e-10	0.244	-2.03505
-	SCO6239	sigma factor	11	45	1.43663e-08	0.244444	-2.03242
-	SCO3656	hypothetical protein	17	69	3.05134e-08	0.246377	-2.02106
-	SCOt09	Leu tRNA	35	142	7.6985e-05	0.246479	-2.02046
-	SCO5079	hypothetical protein	18	73	7.84587e-10	0.246575	-2.0199
-	SCO7754	anti-sigma factor antagonist	23	93	1.97843e-07	0.247312	-2.0156
-	SCO6380	hypothetical protein	24	97	2.36274e-07	0.247423	-2.01495
-	SCO4620	sporulation-like protein	6	24	5.22199e-07	0.25	-2
-	SCO4419	hypothetical protein	16	64	5.60057e-07	0.25	-2
-	SCO4351	DNA invertase	12	48	2.94483e-06	0.25	-2
-	SCO0904	hypothetical protein	11	44	4.04354e-05	0.25	-2
-	SCO3958	ABC transporter ATP-binding protein	23	90	1.33284e-08	0.255556	-1.96829
-	SCO2797	cellobiose transport permease	11	43	4.01378e-07	0.255814	-1.96683
-	SCO6403	hypothetical protein	11	43	0.000138848	0.255814	-1.96683
-	SCO5606	hypothetical protein	108	420	9.01671e-10	0.257143	-1.95936
-	SCO4032	marR regulatory protein	9	35	2.18479e-05	0.257143	-1.95936
-	SCO2291	acetylxylan esterase	8	31	1.21815e-06	0.258065	-1.9542
-	SCO4572	NADH dehydrogenase subunit K	36	139	1.97111e-07	0.258993	-1.94902
-	SCO6266	ScbA protein	7	27	9.60631e-07	0.259259	-1.94753
-	SCO1912	dihydrodipicolinate synthase	7	27	4.09047e-06	0.259259	-1.94753
-	SCO5016	hypothetical protein	7	27	4.94219e-06	0.259259	-1.94753
-	SCO3953	RNA 2'-phosphotransferase-like protein	54	207	4.00452e-09	0.26087	-1.9386
-	SCO3090	ABC transporter	24	92	3.99083e-08	0.26087	-1.9386
-	SCO5522	3-isopropylmalate dehydrogenase	17	65	2.25799e-08	0.261538	-1.9349
-	SCO3682	delta fatty acid desaturase	10	38	3.58449e-06	0.263158	-1.926
-	SCO7447	acetyltranferase	35	132	1.9001e-08	0.265152	-1.91511
-	SCO3497	polyguluronate lyase	8	30	6.7509e-06	0.266667	-1.90689
-	SCO2213	regulatory protein	8	30	0.000153834	0.266667	-1.90689
-	SCO4676	hypothetical protein	11	41	9.23619e-07	0.268293	-1.89812
-	SCO4570	NADH dehydrogenase subunit I	78	290	8.33568e-08	0.268966	-1.89451
-	SCO4341	hypothetical protein	14	52	0.000103882	0.269231	-1.89308
-	SCO4107	hypothetical protein	10	37	9.81044e-07	0.27027	-1.88753
-	SCO5639	hypothetical protein	19	70	2.48926e-06	0.271429	-1.88136
-	SCO1291	hypothetical protein	85	312	3.9518e-06	0.272436	-1.87601
-	SCO7722	hypothetical protein	12	44	5.79651e-06	0.272727	-1.87447
-	SCO3685	hypothetical protein	34	124	1.81921e-07	0.274194	-1.86673
-	SCO3916	hypothetical protein	11	40	0.000134595	0.275	-1.8625
-	SCO4211	integrase, partial CDS	8	29	0.000111542	0.275862	-1.85798
-	SCO4006	long-chain-fatty-acid--CoA ligase	10	36	3.21014e-07	0.277778	-1.848
-	SCO0106	insertion element transposase	15	54	3.48493e-06	0.277778	-1.848
-	SCO4558	acetyltransferase	27	97	1.627e-07	0.278351	-1.84503
-	SCO3449	hypothetical protein	17	61	6.22845e-05	0.278689	-1.84327
-	SCO6387	hypothetical protein	7	25	0.000502219	0.28	-1.8365
-	SCO3054	hypothetical protein	7	25	0.00201983	0.28	-1.8365
-	SCO3207	TetR family transcriptional regulator	58	207	3.15852e-07	0.280193	-1.83551
-	SCO0380	hypothetical protein	9	32	0.00132578	0.28125	-1.83007
-	SCO4504	methyltransferase	47	167	9.95698e-08	0.281437	-1.82912
-	SCO3480	racemase	67	238	1.06637e-06	0.281513	-1.82873
-	SCO4268	hypothetical protein	97	344	1.19204e-06	0.281977	-1.82635
-	SCO7806	DNA-binding protein	55	195	2.6494e-07	0.282051	-1.82597
-	SCO1173	transcriptional regulator	11	39	3.50564e-06	0.282051	-1.82597
-	SCO5162	hypothetical protein	59	209	3.39829e-07	0.282297	-1.82472
-	SCO3928	thiamine biosynthesis protein ThiC	13	46	9.8378e-07	0.282609	-1.82312
-	SCO1006	hypothetical protein	13	46	0.00200181	0.282609	-1.82312
-	SCO5609	hypothetical protein	41	145	1.68125e-05	0.282759	-1.82236
-	SCO4575	NADH dehydrogenase subunit N	39	137	2.58904e-06	0.284672	-1.81263
-	SCO3911	replicative DNA helicase	105	368	2.96831e-05	0.285326	-1.80932
-	SCO2872	hypothetical protein	8	28	9.41427e-06	0.285714	-1.80735
-	SCO0861	hypothetical protein	10	35	0.00246164	0.285714	-1.80735
-	SCOt59	Gln tRNA	447	1559	1.77193e-07	0.286722	-1.80227
vanB	SCO3595	D-alanine--D-lactate ligase	21	73	6.45094e-07	0.287671	-1.79751
-	SCO3476	short-chain dehydrogenase	34	118	4.56872e-07	0.288136	-1.79518
-	SCO5085	actinorhodin cluster activator protein	32	111	5.31317e-07	0.288288	-1.79442
-	SCO1342	hypothetical protein	88	304	1.00858e-06	0.289474	-1.7885
-	SCO3700	heavy metal reductase	9	31	0.000767387	0.290323	-1.78427
-	SCO4302	hypothetical protein	9	31	0.00133068	0.290323	-1.78427
-	SCO4075	ABC transporter ATP-binding protein	25	86	1.29116e-06	0.290698	-1.78241
-	SCO0279	glycosyl hydrolase	21	72	4.09853e-07	0.291667	-1.77761
-	SCO4571	NADH dehydrogenase subunit J	41	140	1.06637e-06	0.292857	-1.77173
-	SCO4301	DNA-binding protein	10	34	4.60286e-05	0.294118	-1.76553
-	SCO3434	DNA polymerase I	140	476	7.02163e-05	0.294118	-1.76553
-	SCO7787	hypothetical protein	10	34	0.000891749	0.294118	-1.76553
-	SCO7397	hypothetical protein	26	88	1.66178e-06	0.295455	-1.75899
-	SCO3471	extracellular agarase	34	115	8.64813e-07	0.295652	-1.75803
-	SCO1293	hypothetical protein	32	108	2.89729e-06	0.296296	-1.75489
-	SCO4437	sodium-coupled permease	8	27	1.05895e-05	0.296296	-1.75489
-	SCO1243	8-amino-7-oxononanoate synthase	8	27	0.000137022	0.296296	-1.75489
-	SCO2423	hypothetical protein	8	27	0.000759974	0.296296	-1.75489
-	SCO3687	hypothetical protein	27	91	9.81044e-07	0.296703	-1.75291
-	SCO3956	ABC transporter ATP-binding protein	44	148	2.91683e-06	0.297297	-1.75002
argC	SCO1580	N-acetyl-gamma-glutamyl-phosphate reductase	11	37	4.74442e-05	0.297297	-1.75002
-	SCO5083	actinorhodin transporter	17	57	1.69007e-06	0.298246	-1.74543
-	SCO4216	hypothetical protein	17	57	0.00180208	0.298246	-1.74543
-	SCO0012	hypothetical protein	71	237	1.31259e-06	0.299578	-1.739
-	SCO7835	hypothetical protein	71	237	1.31259e-06	0.299578	-1.739
-	SCO2898	molecular chaperone	157	524	3.59927e-06	0.299618	-1.7388
-	SCO3509	hypothetical protein	45	150	4.9326e-06	0.3	-1.73697
-	SCO3737	lipoprotein	9	30	0.00045006	0.3	-1.73697
-	SCO5638	hypothetical protein	25	83	2.78564e-06	0.301205	-1.73118
-	SCO4458	lipoprotein	13	43	0.000167452	0.302326	-1.72583
-	SCO3501	hypothetical protein	10	33	7.35411e-06	0.30303	-1.72247
-	SCO0632	RNA polymerase sigma factor SigK	10	33	0.000223284	0.30303	-1.72247
-	SCOt50	Met tRNA	1711	5576	0.000150788	0.306851	-1.70439
-	SCO5746	hypothetical protein	8	26	0.000757579	0.307692	-1.70044
-	SCO7156	hypothetical protein	8	26	0.00199671	0.307692	-1.70044
-	SCO1327	hypothetical protein	13	42	6.29424e-06	0.309524	-1.69188
-	SCO0754	hypothetical protein	13	42	0.000206396	0.309524	-1.69188
-	SCO4346	hypothetical protein	203	655	0.000630039	0.309924	-1.69002
-	SCO4574	NADH dehydrogenase subunit M	36	116	1.58315e-05	0.310345	-1.68806
-	SCO1364	hypothetical protein	23	74	3.90474e-05	0.310811	-1.68589
-	SCO3959	hypothetical protein	48	154	8.53095e-06	0.311688	-1.68182
-	SCO5827	transmembrane transport protein	10	32	2.8176e-05	0.3125	-1.67807
-	SCO3774	beta-lactamase	10	32	0.000189978	0.3125	-1.67807
-	SCO2251	hypothetical protein	10	32	0.000768458	0.3125	-1.67807
-	SCO3050	hypothetical protein	270	863	0.000154827	0.312862	-1.6764
-	SCO3089	ABC transporter ATP-binding protein	27	86	1.2908e-05	0.313953	-1.67138
-	SCO4981	hypothetical protein	66	210	4.74442e-05	0.314286	-1.66985
-	SCO3294	transferase	11	35	5.6278e-05	0.314286	-1.66985
-	SCO7807	hypothetical protein	22	70	0.000567241	0.314286	-1.66985
-	SCO0901	hypothetical protein	83	263	6.50138e-05	0.315589	-1.66388
-	SCO2540	carbohydrate kinase	19	60	1.87326e-05	0.316667	-1.65896
-	SCO2292	endo-1,4-beta-xylanase B	13	41	1.88872e-05	0.317073	-1.65711
-	SCO0966	dehydratase	20	63	1.41564e-05	0.31746	-1.65535
-	SCO4189	hypothetical protein	21	66	0.004844	0.318182	-1.65208
-	SCO3487	hydrolase	15	47	1.32207e-05	0.319149	-1.6477
-	SCO1036	phosphotriesterase-family protein	8	25	0.000586804	0.32	-1.64386
-	SCO3296	oxidoreductase	17	53	8.07218e-06	0.320755	-1.64046
-	SCO3919	LysR family transcriptional regulator	17	53	2.28002e-05	0.320755	-1.64046
-	SCO1110	lyase	9	28	0.000264454	0.321429	-1.63743
-	SCO6419	hypothetical protein	11	34	0.000499329	0.323529	-1.62803
-	SCO3479	beta-galatosidase	44	136	0.000719258	0.323529	-1.62803
-	SCO5617	hypothetical protein	14	43	0.00106732	0.325581	-1.61891
-	SCO3170	short chain dehydrogenase	15	46	4.91307e-05	0.326087	-1.61667
-	SCO2512	hypothetical protein	30	92	0.000772258	0.326087	-1.61667
-	SCO0107	aminoglycoside nucleotidyltransferase	33	101	3.27553e-05	0.326733	-1.61382
-	SCO3713	hypothetical protein	18	55	0.00949978	0.327273	-1.61143
-	SCO3134	two-component system response regulator	27	82	3.94961e-05	0.329268	-1.60266
-	SCO4015	hypothetical protein	114	346	0.000330219	0.32948	-1.60174
-	SCO3387	transcriptional regulator	111	336	0.0010392	0.330357	-1.5979
-	SCO4630	hypothetical protein	70	211	0.000256133	0.331754	-1.59182
-	SCO3592	hypothetical protein	22	66	2.96831e-05	0.333333	-1.58496
-	SCO5977	amino acid permease	10	30	5.04782e-05	0.333333	-1.58496
-	SCO4213	hypothetical protein	22	66	7.3509e-05	0.333333	-1.58496
-	SCO3633	ABC transporter ATP-binding protein	19	57	8.71021e-05	0.333333	-1.58496
-	SCO6909	hypothetical protein	31	93	0.000147125	0.333333	-1.58496
-	SCO6399	hypothetical protein	136	408	0.000148512	0.333333	-1.58496
-	SCO1868	hypothetical protein	8	24	0.000400749	0.333333	-1.58496
-	SCO0410	hypothetical protein	8	24	0.000928312	0.333333	-1.58496
-	SCO7693	oxidoreductase	9	27	0.00116664	0.333333	-1.58496
-	SCO7752	hypothetical protein	14	42	0.00117284	0.333333	-1.58496
-	SCO0175	hypothetical protein	17	51	0.00150305	0.333333	-1.58496
-	SCO2527	hypothetical protein	9	27	0.00217312	0.333333	-1.58496
-	SCO7376	hypothetical protein	8	24	0.00217312	0.333333	-1.58496
-	SCO4300	hypothetical protein	50	149	9.97072e-05	0.33557	-1.57531
-	SCO6812	transcription regulator ArsR	30	89	0.00047534	0.337079	-1.56884
-	SCO7521	peptidase	16	47	0.000104745	0.340426	-1.55459
-	SCO2210	glutamine synthetase	29	85	4.23714e-05	0.341176	-1.55141
-	SCO1307	hypothetical protein	13	38	0.000120305	0.342105	-1.54749
-	SCO2257	ABC transporter ATP-binding protein	46	134	0.00014927	0.343284	-1.54253
-	SCO3473	aldolase	21	61	0.000176927	0.344262	-1.53842
-	SCO1084	thioredoxin	20	58	0.00137916	0.344828	-1.53605
-	SCO3868	hypothetical protein	56	162	0.000142623	0.345679	-1.5325
-	SCO0084	hypothetical protein	18	52	0.00169364	0.346154	-1.53051
-	SCO1358	LysR family transcriptional regulator	9	26	0.00199671	0.346154	-1.53051
-	SCO7459	ABC transporter ATP-binding protein	9	26	0.00301811	0.346154	-1.53051
-	SCO4611	hypothetical protein	70	202	0.000229069	0.346535	-1.52893
-	SCO3714	transposase	40	115	0.000181417	0.347826	-1.52356
-	SCO2347	hypothetical protein	38	109	0.000134077	0.348624	-1.52026
-	SCO6090	antibiotic resistance macrolide glycosyltransferase	22	63	0.00014927	0.349206	-1.51785
-	SCO4304	oxidoreductase	14	40	0.00110441	0.35	-1.51457
-	SCO7731	hypothetical protein	47	134	0.000155976	0.350746	-1.5115
-	SCO4210	hypothetical protein	20	57	0.000918732	0.350877	-1.51096
-	SCO3047	hypothetical protein	13	37	0.000113503	0.351351	-1.50901
-	SCO4080	hypothetical protein	52	148	0.000122234	0.351351	-1.50901
-	SCO5249	nucleotide-binding protein	13	37	0.000346212	0.351351	-1.50901
-	SCO2863	helicase	76	216	0.00812021	0.351852	-1.50696
-	SCO7626	monooxygenase	81	230	0.00266409	0.352174	-1.50564
-	SCO1299	transcriptional regulator	31	88	0.000302029	0.352273	-1.50524
-	SCO2964	LysR family transcriptional regulator	12	34	0.000620008	0.352941	-1.5025
-	SCO1992	hypothetical protein	12	34	0.00379922	0.352941	-1.5025
-	SCO2630	biotin synthase	236	83	0.00419801	2.84337	1.5076
-	SCO1793	hypothetical protein	1281	447	1.59567e-07	2.86577	1.51892
-	SCO1785	iron-siderophore uptake system ATP-binding protein	86	30	0.00459552	2.86667	1.51937
-	SCO5837	zinc protease	196	68	0.000139638	2.88235	1.52725
-	SCO7361	DNA-binding protein	58	20	0.00314841	2.9	1.53605
-	SCO1739	DNA polymerase III subunit alpha	217	74	2.24961e-07	2.93243	1.5521
-	SCO2995	ABC transporter	88	30	0.00398346	2.93333	1.55254
-	SCO6673	hypothetical protein	97	33	0.00614239	2.93939	1.55552
-	SCO1623	hypothetical protein	294	100	0.000160755	2.94	1.55582
-	SCO1527	membrane transferase	159	54	0.00208858	2.94444	1.558
-	SCO4861	hypothetical protein	189	64	0.00234715	2.95312	1.56224
-	SCO6148	hypothetical protein	478	161	1.31908e-06	2.96894	1.56995
-	SCO2887	hypothetical protein	291	98	0.00213014	2.96939	1.57017
-	SCO6754	glycerol dehydrogenase	199	67	0.00106354	2.97015	1.57054
-	SCO6158	hypothetical protein	149	50	0.00140154	2.98	1.57531
-	SCO6722	regulator	1096	366	1.94529e-05	2.99454	1.58233
-	SCO6106	acyl-CoA dehydrogenase	42	14	0.00718924	3	1.58496
-	SCO6740	D-amino acid oxidase	403	134	2.62911e-05	3.00746	1.58855
-	SCO7540	hypothetical protein	100	33	0.00629047	3.0303	1.59946
-	SCO3724	hypothetical protein	282	93	0.000681961	3.03226	1.60039
-	SCO5838	protease	220	72	1.34828e-05	3.05556	1.61143
-	SCO1939	6-phosphogluconolactonase	275	90	0.000469516	3.05556	1.61143
-	SCO1546	aminotransferase	293	95	0.000129689	3.08421	1.6249
-	SCO2172	hypothetical protein	1248	402	8.12964e-06	3.10448	1.63435
-	SCO1567	transmembrane-transport protein	126	40	0.000884557	3.15	1.65535
-	SCO2782	pyridoxal-dependent decarboxylase	41	13	0.00842916	3.15385	1.65711
-	SCO1857	bifunctional CbiGH	111	35	0.000805153	3.17143	1.66513
-	SCO6658	6-phosphogluconate dehydrogenase	799	251	6.58392e-08	3.18327	1.67051
-	SCO3337	pyrroline-5-carboxylate reductase	47	14	0.00898291	3.35714	1.74723
-	SCO6768	1-deoxy-D-xylulose-5-phosphate synthase	37	11	0.00157773	3.36364	1.75002
-	SCO1858	hypothetical protein	145	43	0.000120961	3.37209	1.75364
-	SCO1223	ornithine aminotransferase	44	13	0.0093191	3.38462	1.75899
-	SCO7514	hypothetical protein	127	37	0.00167022	3.43243	1.77923
-	SCO1916	transferase	289	84	2.6208e-06	3.44048	1.78261
-	SCO0198	hypothetical protein	80	23	0.000924647	3.47826	1.79837
-	SCO6756	glycosyltransferase	101	29	0.00014777	3.48276	1.80023
-	SCO2179	leucyl aminopeptidase	406	116	1.68372e-08	3.5	1.80735
-	SCO6030	hypothetical protein	126	36	0.000157861	3.5	1.80735
-	SCO5510	dehydrogenase	64	18	0.00225247	3.55556	1.83007
-	SCO6660	hypothetical protein	457	128	3.61226e-08	3.57031	1.83605
-	SCO5783	hypothetical protein	354	98	6.60602e-06	3.61224	1.8529
-	SCO5782	transmembrane transport protein	170	47	2.62911e-05	3.61702	1.8548
-	SCO2627	ribose-5-phosphate isomerase B	384	106	1.08682e-05	3.62264	1.85704
-	SCO1799	hypothetical protein	87	24	0.000880378	3.625	1.85798
-	SCO6320	transport integral membrane protein	138	38	9.79628e-06	3.63158	1.8606
-	SCO5060	hypothetical protein	187	51	2.17261e-05	3.66667	1.87447
-	SCO6135	hypothetical protein	63	17	0.00257029	3.70588	1.88982
-	SCO6488	acyl-peptide hydrolase	78	21	1.13431e-05	3.71429	1.89308
-	SCO6525	hypothetical protein	127	34	1.89516e-05	3.73529	1.90122
pgi	SCO6659	glucose-6-phosphate isomerase	441	118	2.53849e-10	3.73729	1.90199
-	SCO6663	transketolase	779	208	3.5154e-14	3.74519	1.90504
-	SCO1548	hypothetical protein	775	203	3.48493e-06	3.81773	1.93272
-	SCO5784	two-component sensor	176	46	1.53992e-06	3.82609	1.93587
-	SCO6661	glucose-6-phosphate 1-dehydrogenase	580	150	3.79534e-14	3.86667	1.95109
-	SCO6662	transaldolase	775	194	1.95581e-13	3.99485	1.99814
-	SCO7511	glyceraldehyde 3-phosphate dehydrogenase	579	144	2.29194e-10	4.02083	2.00749
-	SCO4001	hypothetical protein	50	12	0.000680178	4.16667	2.05889
sdhA	SCO0923	succinate dehydrogenase flavoprotein subunit	371	87	5.16448e-13	4.26437	2.09233
-	SCO7658	hypothetical protein	380	87	5.0557e-05	4.36782	2.12691
-	SCO0213	nitrate/nitrite transporter	53	12	3.20069e-05	4.41667	2.14296
-	SCO0922	succinate dehydrogenase/fumarate reductase iron-sulfur subunit	315	71	1.53794e-08	4.43662	2.14946
-	SCO6242	hypothetical protein	36	8	0.00183057	4.5	2.16993
-	SCO2270	hypothetical protein	42	9	2.22913e-05	4.66667	2.22239
-	SCO7399	binding-protein-dependent transport lipoprotein	225	48	1.49169e-10	4.6875	2.22882
-	SCO7470	phenylacetic acid degradation protein PaaI	188	40	1.73372e-07	4.7	2.23266
-	SCO5313	hypothetical protein	100	21	2.42954e-07	4.7619	2.25154
-	SCO4253	hypothetical protein	165	34	1.32273e-10	4.85294	2.27886
-	SCO7398	iron-hydroxamate transporter permease subunit	108	21	9.18206e-13	5.14286	2.36257
-	SCO1652	hypothetical protein	62	12	3.34873e-07	5.16667	2.36923
-	SCO1738	hypothetical protein	198	36	5.09146e-14	5.5	2.45943
-	SCO0698	hypothetical protein	45	8	0.00076996	5.625	2.49185
-	SCO0162	hypothetical protein	74	13	2.84377e-09	5.69231	2.50901
-	SCO7469	phenylacetate-CoA ligase	52	9	8.41461e-09	5.77778	2.53051
-	SCO7657	hypothetical protein	981	165	2.06385e-41	5.94545	2.57179
-	SCO5998	UDP-N-acetylglucosamine transferase	600	99	1.0916e-27	6.06061	2.59946
-	SCO4248	hypothetical protein	31	5	0.00111732	6.2	2.63227
-	SCO7428	flavohemoprotein	208	33	1.58132e-20	6.30303	2.65605
-	SCO0679	hypothetical protein	66	10	0.000134077	6.6	2.72247
-	SCO0197	hypothetical protein	85	12	8.50257e-08	7.08333	2.82443
-	SCO0208	pyruvate phosphate dikinase	42	5	1.53452e-21	8.4	3.07039
paaA	SCO7471	phenylacetate-CoA oxygenase subunit PaaA	172	20	1.2972e-30	8.6	3.10434
-	SCO0750	hypothetical protein	44	5	1.81921e-07	8.8	3.1375
-	SCO0204	LuxR family transcriptional regulator	248	27	1.37164e-35	9.18519	3.19931
-	SCO0169	hypothetical protein	248	25	6.10711e-38	9.92	3.31034
-	SCO0762	protease inhibitor protein	425	37	1.40948e-52	11.4865	3.52187
-	SCO7588	oxidoreductase	1764	152	2.9686e-127	11.6053	3.53671
-	SCO0199	alcohol dehydrogenase	110	9	2.53923e-44	12.2222	3.61143
-	SCO0215	hypothetical protein	51	4	9.4175e-30	12.75	3.67243
-	SCO0180	hypothetical protein	77	6	1.60351e-31	12.8333	3.68182
-	SCO0168	regulator protein	326	25	8.8337e-68	13.04	3.70487
-	SCO0170	hypothetical protein	170	13	1.18396e-48	13.0769	3.70895
-	SCO0174	DNA-binding protein	127	8	2.92396e-73	15.875	3.98868
-	SCO0216	nitrate reductase subunit alpha NarG2	86	5	6.5074e-132	17.2	4.10434
-	SCO0177	hypothetical protein	160	8	4.10583e-87	20	4.32193
-	SCO0167	hypothetical protein	267	13	5.59507e-163	20.5385	4.36026
-	SCO0201	hypothetical protein	335	16	2.89115e-169	20.9375	4.38802
-	SCO0209	hypothetical protein	181	7	3.74061e-122	25.8571	4.69249
-	SCO0171	nicotinate phosphoribosyltransferase	88	3	1.33829e-128	29.3333	4.87447
-	SCO0179	zinc-containing dehydrogenase	240	8	0	30	4.90689
-	SCO0181	hypothetical protein	171	5	2.09998e-250	34.2	5.09592
-	SCO0210	hypothetical protein	38	0	0	38	5.24793
-	SCO0200	hypothetical protein	159	3	0	53	5.72792
-	SCO0217	nitrate reductase subunit beta NarH2	58	0	0	58	5.85798

## Sheet: Tab. 7
List of genes with significantly altered transcription in MGM14
Name	Synonym	Product	Expression MGM14	Expression M145	qValue MGM14 vs M145	fold	log2(fold)
-	SCO4214	AbaA-like regulatory protein	7	2465	0.0	0.00283976	-8.46002
-	SCO7315	hypothetical protein	7	32	0.00128618794075799	0.21875	-2.19265
-	SCO5316	acyl carrier protein	4	18	0.005540824957813308	0.222222	-2.16993
-	SCO1902	hypothetical protein	5	21	0.0075503134425007265	0.238095	-2.07039
rpmE2	SCO3427	50S ribosomal protein L31	9	37	0.0015365746259463785	0.243243	-2.03953
-	SCO7306	regulatory protein	9	35	0.0024454183249732215	0.257143	-1.95936
-	SCO3734	hypothetical protein	7	27	0.004155990157113747	0.259259	-1.94753
-	SCO5746	hypothetical protein	5	19	0.0011993694418405139	0.263158	-1.926
-	SCO7821	hypothetical protein	6	22	0.005239604848718104	0.272727	-1.87447
-	SCO4902	hypothetical protein	8	29	0.00586313123646305	0.275862	-1.85798
-	SCO3106	lipoprotein	5	18	0.0014304432541097528	0.277778	-1.848
-	SCO7108	hypothetical protein	5	18	0.00296011604478499	0.277778	-1.848
-	SCO1650	hypothetical protein	9	32	0.00114756082837934	0.28125	-1.83007
-	SCO0603	amino transferase	6	20	0.005583119207768217	0.3	-1.73697
-	SCO2996	ABC transporter ATP-binding protein	7	22	0.00188136501671638	0.318182	-1.65208
-	SCO7131	lipase	9	27	0.0027571458676021714	0.333333	-1.58496
-	SCO0986	hypothetical protein	12	35	0.0034197339652062703	0.342857	-1.54432
-	SCO6544	hypothetical protein	83	29	0.0019266296587721235	2.86207	1.51706
-	SCO7205	hydrolase	57	18	0.0018632771151613227	3.16667	1.66297
-	SCO6049	hypothetical protein	147	45	0.0055853992893479375	3.26667	1.70782
-	SCO1541	regulator	92	28	0.0013308385540444117	3.28571	1.71621
-	SCO2224	hypothetical protein	80	24	0.002170160380834667	3.33333	1.73697
-	SCO5223	cytochrome P450	25	7	0.003203540228766688	3.57143	1.8365
-	SCO7507	dioxygenase	26	7	0.0034197339652062703	3.71429	1.89308
-	SCO6100	phosphoadenosine phosphosulfate reductase	28	7	0.009619806134617307	4	2
-	SCO6098	sulfate adenylyltransferase subunit 2	26	6	0.0011740664574208302	4.33333	2.11548
-	SCO0558	hypothetical protein	61	13	0.0014050672086980305	4.69231	2.2303
valb	SCOt06	Val tRNA	37	6	0.005617577988060118	6.16667	2.62449
-	SCO2927	4-hydroxyphenylpyruvate dioxygenase	201	9	0.0	22.3333	4.48113
-	SCO3090	ABC transporter	937	35	0.0	26.7714	4.74262
-	SCO3089	ABC transporter ATP-binding protein	880	27	0.0	32.5926	5.02647
-	SCO3389	two component system response regulator	2102	46	0.0	45.6957	5.51398

## Sheet: Tab. 8
List of genes with significantly altered transcription in MGP14
Name	Synonym	Product	Expression MGP14	Expression PS04	qValue MGP14 vs PS04	fold	log2(fold)
-	SCO0268	hypothetical protein	7	34	0.0090126624576615	0.205882	-2.28011
-	SCO4001	hypothetical protein	15	50	0.007902778863836632	0.3	-1.73697
-	SCO6661	glucose-6-phosphate 1-dehydrogenase	197	580	0.0021585803568744287	0.339655	-1.55786
-	SCO2633	superoxide dismutase	723	2069	0.0034001174346590117	0.349444	-1.51687
-	SCO6662	transaldolase	271	775	0.002683304149161538	0.349677	-1.5159
-	SCO1550	small membrane protein	3769	1255	0.001155141490182463	3.00319	1.58649
-	SCOt25	Xaa tRNA	171	48	0.001284967955060345	3.5625	1.83289
-	SCO7106	hypothetical protein	37	10	0.0010268244156826647	3.7	1.88753
-	SCOt01	Val tRNA	74	19	0.0069800128601368566	3.89474	1.96153
-	SCO5921	cold-shock domain-containing protein	14485	3605	0.0039063850791401	4.01803	2.00649
-	SCOt10	Val tRNA	90	22	0.001711068372197118	4.09091	2.03242
-	SCO3090	ABC transporter	549	24	0.0	22.875	4.5157
-	SCO0792	hypothetical protein	117	5	0.0	23.4	4.54844
-	SCO5583	ammonium transporter	121	4	0.0	30.25	4.91886
-	SCO3389	two component system response regulator	1891	62	0.0	30.5	4.93074
-	SCO3089	ABC transporter ATP-binding protein	841	27	0.0	31.1481	4.96107
-	SCO4947	nitrate reductase subunit alpha NarG3	44	1	0.0	44	5.45943
-	SCO5997	hypothetical protein	88	2	0.0	44	5.45943
-	SCO0882	hypothetical protein	53	1	0.0	53	5.72792

## Sheet: Tab.9
Full list of SHC genes homologues in reference streptomycetes genomes
Organism	Sco_gene_name	homolog_name	qcover	hcover	fracid
Streptomyces albus	SCO4671	SLNWT_6357	0.99	0.904	0.407
Streptomyces albus	SCO4675	SLNWT_5001	0.964	0.919	0.509
Streptomyces albus	SCO4677	SLNWT_2377	0.965	0.975	0.547
Streptomyces albus	SCO4678	SLNWT_1855	0.993	0.949	0.536
Streptomyces albus	SCO4683	SLNWT_0553	0.97	0.998	0.685
Streptomyces albus	SCO4692	SLNWT_2697	1	0.899	0.702
Streptomyces albus	SCO4699	SLNWT_4576	0.882	0.611	0.452
Streptomyces caatingaensis	SCO4669	AC230_24765	0.971	0.997	0.462
Streptomyces caatingaensis	SCO4676	AC230_14920	0.993	0.981	0.455
Streptomyces caatingaensis	SCO4681	AC230_09205	0.903	0.972	0.391
Streptomyces caatingaensis	SCO4683	AC230_22570	0.952	0.991	0.765
Streptomyces caatingaensis	SCO4687	AC230_00885	1	1	0.824
Streptomyces caatingaensis	SCO4699	AC230_02620	0.891	0.58	0.461
Streptomyces alfalfae	SCO4667	A7J05_22675	0.949	0.99	0.611
Streptomyces alfalfae	SCO4668	A7J05_22680	1	0.963	0.814
Streptomyces alfalfae	SCO4670	A7J05_11575	0.883	0.881	0.724
Streptomyces alfalfae	SCO4671	A7J05_11570	0.987	0.981	0.72
Streptomyces alfalfae	SCO4672	A7J05_08905	0.414	0.692	0.393
Streptomyces alfalfae	SCO4676	A7J05_15055	0.724	0.863	0.643
Streptomyces alfalfae	SCO4677	A7J05_15050	0.979	0.927	0.702
Streptomyces alfalfae	SCO4683	A7J05_33990	0.98	1	0.907
Streptomyces alfalfae	SCO4686	A7J05_01645	0.67	0.802	0.797
Streptomyces alfalfae	SCO4687	A7J05_13740	1	1	0.714
Streptomyces alfalfae	SCO4699	A7J05_00600	0.882	0.687	0.311
Streptomyces thermoautotrophicus	SCO4677	TH66_19560	0.646	0.778	0.462
Streptomyces wuyuanensis	SCO4667	SAMN05444921_107237	0.984	0.981	0.608
Streptomyces wuyuanensis	SCO4668	SAMN05444921_107236	0.995	0.954	0.861
Streptomyces wuyuanensis	SCO4669	SAMN05444921_112153	0.76	0.993	0.535
Streptomyces wuyuanensis	SCO4672	SAMN05444921_104331	0.852	0.909	0.486
Streptomyces wuyuanensis	SCO4679	SAMN05444921_115157	0.825	0.785	0.577
Streptomyces wuyuanensis	SCO4683	SAMN05444921_121155	0.972	0.989	0.772
Streptomyces wuyuanensis	SCO4699	SAMN05444921_115164	0.905	0.62	0.452
Streptomyces uncialis	SCO4669	AB852_12575	0.958	0.973	0.446
Streptomyces uncialis	SCO4674	AB852_02945	0.814	0.874	0.508
Streptomyces uncialis	SCO4677	AB852_26965	0.806	0.959	0.629
Streptomyces uncialis	SCO4678	AB852_26920	0.982	0.955	0.61
Streptomyces uncialis	SCO4679	AB852_26905	0.873	0.714	0.545
Streptomyces uncialis	SCO4681	AB852_19425	0.989	0.895	0.368
Streptomyces himastatinicus ATCC 53653	SCO4667	SSOG_01338	1	1	0.726
Streptomyces himastatinicus ATCC 53653	SCO4668	SSOG_08328	1	1	0.71
Streptomyces himastatinicus ATCC 53653	SCO4669	SSOG_01687	0.367	1	0.417
Streptomyces himastatinicus ATCC 53653	SCO4670	SSOG_01942	0.855	0.997	0.553
Streptomyces himastatinicus ATCC 53653	SCO4676	SSOG_05089	1	0.966	0.528
Streptomyces himastatinicus ATCC 53653	SCO4677	SSOG_05495	0.889	0.823	0.586
Streptomyces himastatinicus ATCC 53653	SCO4679	SSOG_01876	0.921	0.934	0.534
Streptomyces himastatinicus ATCC 53653	SCO4680	SSOG_05502	0.943	0.972	0.67
Streptomyces himastatinicus ATCC 53653	SCO4682	SSOG_05503	0.957	0.93	0.697
Streptomyces himastatinicus ATCC 53653	SCO4687	SSOG_07199	1	1	0.84
Streptomyces himastatinicus ATCC 53653	SCO4689	SSOG_06017	0.918	0.832	0.475
Streptomyces himastatinicus ATCC 53653	SCO4698	SSOG_05458	0.938	0.958	0.799
Streptomyces himastatinicus ATCC 53653	SCO4699	SSOG_05936	0.894	0.748	0.486
Streptomyces qinglanensis	SCO4667	SAMN05421870_104190	0.979	0.898	0.488
Streptomyces qinglanensis	SCO4668	SAMN05421870_104191	0.995	0.871	0.746
Streptomyces qinglanensis	SCO4669	SAMN05421870_10385	0.958	0.973	0.444
Streptomyces qinglanensis	SCO4670	SAMN05421870_11591	0.886	0.862	0.605
Streptomyces qinglanensis	SCO4671	SAMN05421870_11590	1	0.991	0.67
Streptomyces qinglanensis	SCO4676	SAMN05421870_118121	0.355	0.306	0.641
Streptomyces qinglanensis	SCO4677	SAMN05421870_11473	0.84	0.807	0.562
Streptomyces qinglanensis	SCO4680	SAMN05421870_11960	0.943	0.937	0.638
Streptomyces qinglanensis	SCO4681	SAMN05421870_11961	0.892	0.923	0.7
Streptomyces qinglanensis	SCO4682	SAMN05421870_11963	0.942	0.823	0.646
Streptomyces qinglanensis	SCO4683	SAMN05421870_10643	0.97	0.991	0.669
Streptomyces qinglanensis	SCO4687	SAMN05421870_103365	1	1	0.689
Streptomyces qinglanensis	SCO4688	SAMN05421870_104179	0.831	0.867	0.847
Streptomyces qinglanensis	SCO4689	SAMN05421870_101764	0.764	0.766	0.464
Streptomyces qinglanensis	SCO4699	SAMN05421870_11165	0.887	0.559	0.468
Streptomyces aidingensis	SCO4669	SAMN05421773_101870	0.955	0.898	0.481
Streptomyces aidingensis	SCO4670	SAMN05421773_104180	0.873	0.875	0.668
Streptomyces aidingensis	SCO4671	SAMN05421773_104181	0.99	0.966	0.654
Streptomyces aidingensis	SCO4676	SAMN05421773_12019	0.886	0.922	0.42
Streptomyces aidingensis	SCO4677	SAMN05421773_106172	0.903	0.787	0.577
Streptomyces aidingensis	SCO4679	SAMN05421773_101257	0.889	0.809	0.589
Streptomyces aidingensis	SCO4684	SAMN05421773_12423	1	1	0.97
Streptomyces aidingensis	SCO4688	SAMN05421773_12426	0.873	0.904	0.816
Streptomyces aidingensis	SCO4689	SAMN05421773_101855	0.918	0.806	0.465
Streptomyces aidingensis	SCO4692	SAMN05421773_101387	0.981	0.981	0.592
Streptomyces aidingensis	SCO4699	SAMN05421773_11574	0.883	0.559	0.484
Streptomyces nanshensis	SCO4670	AN218_24735	0.784	0.923	0.548
Streptomyces nanshensis	SCO4671	AN218_20520	0.99	0.96	0.42
Streptomyces nanshensis	SCO4674	AN218_32915	0.8	0.921	0.405
Streptomyces nanshensis	SCO4677	AN218_23700	0.889	0.842	0.57
Streptomyces nanshensis	SCO4683	AN218_13150	0.972	0.985	0.728
Streptomyces nanshensis	SCO4688	AN218_28215	0.814	0.94	0.896
Streptomyces xiamenensis	SCO4677	SXIM_46260	0.924	0.953	0.504
Streptomyces xiamenensis	SCO4686	SXIM_46060	0.903	0.721	0.613
Streptomyces xiamenensis	SCO4689	SXIM_14160	0.909	0.795	0.46
Streptomyces xiamenensis	SCO4692	SXIM_18780	0.967	0.99	0.514
Streptomyces xiamenensis	SCO4699	SXIM_18800	0.883	0.636	0.41
Streptomyces vietnamensis	SCO4667	SVTN_13955	0.984	0.952	0.616
Streptomyces vietnamensis	SCO4668	SVTN_13950	0.995	0.95	0.856
Streptomyces vietnamensis	SCO4669	SVTN_09070	0.955	1	0.459
Streptomyces vietnamensis	SCO4671	SVTN_12045	0.987	0.969	0.402
Streptomyces vietnamensis	SCO4672	SVTN_02090	0.43	0.726	0.403
Streptomyces vietnamensis	SCO4674	SVTN_15400	0.807	0.959	0.538
Streptomyces vietnamensis	SCO4676	SVTN_18260	0.962	0.954	0.595
Streptomyces vietnamensis	SCO4677	SVTN_18255	0.938	0.963	0.63
Streptomyces vietnamensis	SCO4678	SVTN_18250	0.989	0.959	0.778
Streptomyces vietnamensis	SCO4679	SVTN_18245	0.952	0.957	0.65
Streptomyces vietnamensis	SCO4684	SVTN_34320	1	1	0.881
Streptomyces vietnamensis	SCO4687	SVTN_18015	0.992	0.992	0.771
Streptomyces vietnamensis	SCO4689	SVTN_38130	0.927	0.952	0.529
Streptomyces vietnamensis	SCO4699	SVTN_18275	0.894	0.587	0.455
Streptomyces paucisporeus	SCO4674	SAMN05216499_118117	0.793	0.795	0.539
Streptomyces paucisporeus	SCO4676	SAMN05216499_14711	0.862	0.848	0.36
Streptomyces paucisporeus	SCO4677	SAMN05216499_101119	0.958	0.856	0.638
Streptomyces paucisporeus	SCO4688	SAMN05216499_13152	0.932	1	0.836
Streptomyces paucisporeus	SCO4699	SAMN05216499_117105	0.887	0.579	0.468
Streptomyces guanduensis	SCO4674	SAMN05216259_104190	0.841	0.967	0.5
Streptomyces guanduensis	SCO4675	SAMN05216259_105204	0.99	0.978	0.515
Streptomyces guanduensis	SCO4676	SAMN05216259_11590	0.862	0.847	0.392
Streptomyces guanduensis	SCO4680	SAMN05216259_11498	0.926	0.978	0.657
Streptomyces guanduensis	SCO4682	SAMN05216259_114101	0.986	0.944	0.838
Streptomyces rubidus	SCO4669	SAMN05216267_1002244	1	0.993	0.456
Streptomyces rubidus	SCO4672	SAMN05216267_1013107	0.414	0.687	0.385
Streptomyces rubidus	SCO4675	SAMN05216267_1019133	1	1	0.517
Streptomyces rubidus	SCO4679	SAMN05216267_101992	0.905	0.8	0.544
Streptomyces rubidus	SCO4699	SAMN05216267_1002287	0.883	0.626	0.464
Streptomyces thermolilacinus SPC6	SCO4667	J116_005015	0.974	0.988	0.51
Streptomyces thermolilacinus SPC6	SCO4669	J116_012905	0.955	1	0.431
Streptomyces thermolilacinus SPC6	SCO4670	J116_002330	0.894	0.897	0.705
Streptomyces thermolilacinus SPC6	SCO4671	J116_002335	0.87	0.885	0.755
Streptomyces thermolilacinus SPC6	SCO4677	J116_009490	0.917	0.837	0.591
Streptomyces thermolilacinus SPC6	SCO4683	J116_000235	0.98	1	0.883
Streptomyces thermolilacinus SPC6	SCO4687	J116_014825	0.992	0.992	0.729
Streptomyces thermolilacinus SPC6	SCO4689	J116_016005	0.909	0.933	0.53
Streptomyces thermolilacinus SPC6	SCO4699	J116_012950	0.918	0.543	0.452
Streptomyces glauciniger	SCO4667	SAMN05216252_13291	1	1	0.775
Streptomyces glauciniger	SCO4668	SAMN05216252_13290	0.995	0.995	0.885
Streptomyces glauciniger	SCO4669	SAMN05216252_11831	0.96	0.972	0.484
Streptomyces glauciniger	SCO4676	SAMN05216252_106346	0.986	0.99	0.374
Streptomyces glauciniger	SCO4683	SAMN05216252_102454	0.959	0.987	0.697
Streptomyces glauciniger	SCO4696	SAMN05216252_14713	0.477	0.314	0.405
Streptomyces niveus	SCO4667	BBN63_08040	0.984	0.946	0.618
Streptomyces niveus	SCO4668	BBN63_08045	1	1	0.757
Streptomyces niveus	SCO4669	BBN63_04025	0.96	0.986	0.426
Streptomyces niveus	SCO4672	BBN63_19720	0.414	0.687	0.41
Streptomyces niveus	SCO4674	BBN63_24685	0.793	0.966	0.513
Streptomyces niveus	SCO4675	BBN63_12995	1	1	0.613
Streptomyces niveus	SCO4676	BBN63_13035	0.979	0.859	0.546
Streptomyces niveus	SCO4677	BBN63_12990	0.972	0.936	0.65
Streptomyces niveus	SCO4678	BBN63_12985	0.993	0.962	0.696
Streptomyces niveus	SCO4681	BBN63_17595	0.922	0.996	0.681
Streptomyces niveus	SCO4689	BBN63_08835	0.909	0.883	0.53
Streptomyces niveus	SCO4698	BBN63_11790	0.938	1	0.569
Streptomyces niveus	SCO4699	BBN63_19660	0.883	0.537	0.436
Streptomyces auratus AGR0001	SCO4671	SU9_32988	0.99	0.934	0.394
Streptomyces auratus AGR0001	SCO4672	SU9_04656	0.426	0.733	0.414
Streptomyces auratus AGR0001	SCO4674	SU9_09294	0.807	0.959	0.538
Streptomyces auratus AGR0001	SCO4677	SU9_13705	0.938	0.949	0.622
Streptomyces auratus AGR0001	SCO4678	SU9_13710	0.982	0.979	0.563
Streptomyces auratus AGR0001	SCO4679	SU9_16042	0.952	0.868	0.617
Streptomyces auratus AGR0001	SCO4683	SU9_06935	0.952	0.959	0.793
Streptomyces auratus AGR0001	SCO4689	SU9_21287	0.909	0.79	0.47
Streptomyces auratus AGR0001	SCO4699	SU9_21880	0.962	0.612	0.436
Streptomyces tsukubensis	SCO4667	B1H18_28385	0.956	0.969	0.5
Streptomyces tsukubensis	SCO4669	B1H18_01145	0.958	0.984	0.46
Streptomyces tsukubensis	SCO4675	B1H18_34870	0.768	1	0.608
Streptomyces tsukubensis	SCO4676	B1H18_27835	0.8	0.57	0.474
Streptomyces tsukubensis	SCO4677	B1H18_18820	0.882	0.879	0.575
Streptomyces tsukubensis	SCO4688	B1H18_14120	0.864	0.919	0.814
Streptomyces tsukubensis	SCO4689	B1H18_16355	0.973	0.853	0.551
Streptomyces tsukubensis	SCO4699	B1H18_22310	0.885	0.615	0.433
Streptomyces griseochromogenes	SCO4671	AVL59_20880	0.99	0.975	0.407
Streptomyces griseochromogenes	SCO4672	AVL59_01520	0.414	0.679	0.41
Streptomyces griseochromogenes	SCO4673	AVL59_03240	0.894	0.929	0.739
Streptomyces griseochromogenes	SCO4674	AVL59_03235	0.876	0.984	0.709
Streptomyces griseochromogenes	SCO4676	AVL59_45070	0.752	0.801	0.688
Streptomyces griseochromogenes	SCO4677	AVL59_45065	0.951	0.835	0.73
Streptomyces griseochromogenes	SCO4678	AVL59_45060	0.989	0.982	0.774
Streptomyces griseochromogenes	SCO4679	AVL59_45055	0.952	1	0.633
Streptomyces griseochromogenes	SCO4680	AVL59_18275	0.943	0.962	0.659
Streptomyces griseochromogenes	SCO4681	AVL59_18270	0.903	0.953	0.728
Streptomyces griseochromogenes	SCO4682	AVL59_18260	0.957	0.93	0.636
Streptomyces griseochromogenes	SCO4699	AVL59_39805	0.886	0.571	0.44
Streptomyces alboflavus	SCO4667	SMD44_03142	0.956	0.952	0.624
Streptomyces alboflavus	SCO4668	SMD44_03141	0.99	0.929	0.832
Streptomyces alboflavus	SCO4670	SMD44_06045	0.518	0.971	0.754
Streptomyces alboflavus	SCO4671	SMD44_06047	0.984	0.978	0.713
Streptomyces alboflavus	SCO4672	SMD44_06626	0.424	0.722	0.408
Streptomyces alboflavus	SCO4674	SMD44_04493	0.821	0.924	0.42
Streptomyces alboflavus	SCO4675	SMD44_03667	0.964	0.99	0.509
Streptomyces alboflavus	SCO4676	SMD44_03520	0.779	0.706	0.354
Streptomyces alboflavus	SCO4677	SMD44_03255	0.903	0.95	0.646
Streptomyces alboflavus	SCO4687	SMD44_04563	1	1	0.756
Streptomyces alboflavus	SCO4689	SMD44_05438	0.918	0.902	0.535
Streptomyces alboflavus	SCO4699	SMD44_05370	0.484	0.371	0.305
Streptomyces canus	SCO4667	AQI96_11570	0.961	0.967	0.729
Streptomyces canus	SCO4668	AQI96_11565	0.995	0.929	0.871
Streptomyces canus	SCO4669	AQI96_29355	0.958	0.955	0.488
Streptomyces canus	SCO4672	AQI96_12875	0.307	0.133	0.315
Streptomyces canus	SCO4675	AQI96_18815	1	1	0.444
Streptomyces canus	SCO4676	AQI96_19255	0.983	0.979	0.642
Streptomyces canus	SCO4677	AQI96_19250	0.965	0.876	0.683
Streptomyces canus	SCO4678	AQI96_19245	0.989	0.982	0.817
Streptomyces canus	SCO4679	AQI96_19240	0.952	1	0.65
Streptomyces canus	SCO4680	AQI96_25635	0.943	0.965	0.656
Streptomyces canus	SCO4681	AQI96_25500	0.922	0.996	0.726
Streptomyces canus	SCO4686	AQI96_13070	0.932	0.941	0.615
Streptomyces canus	SCO4687	AQI96_18170	1	1	0.849
Streptomyces canus	SCO4699	AQI96_05810	0.886	0.617	0.447
Streptomyces collinus Tu 365	SCO4670	B446_22015	0.948	0.951	0.752
Streptomyces collinus Tu 365	SCO4671	B446_22020	1	0.991	0.784
Streptomyces collinus Tu 365	SCO4672	B446_33140	0.414	0.683	0.402
Streptomyces collinus Tu 365	SCO4673	B446_02480	0.867	0.927	0.718
Streptomyces collinus Tu 365	SCO4674	B446_02485	0.883	0.992	0.633
Streptomyces collinus Tu 365	SCO4676	B446_16850	0.931	0.958	0.507
Streptomyces collinus Tu 365	SCO4679	B446_20125	0.778	0.716	0.592
Streptomyces collinus Tu 365	SCO4684	B446_34530	1	1	0.94
Streptomyces collinus Tu 365	SCO4687	B446_34535	1	1	0.84
Streptomyces collinus Tu 365	SCO4688	B446_34770	0.814	0.873	0.896
Streptomyces collinus Tu 365	SCO4699	B446_13000	0.887	0.61	0.454
Streptomyces pristinaespiralis	SCO4667	SPRI_1821	1	0.931	0.703
Streptomyces pristinaespiralis	SCO4668	SPRI_1820	0.995	0.995	0.876
Streptomyces pristinaespiralis	SCO4669	SPRI_1715	0.971	0.987	0.459
Streptomyces pristinaespiralis	SCO4670	SPRI_6620	0.991	0.996	0.678
Streptomyces pristinaespiralis	SCO4671	SPRI_6621	0.987	0.957	0.672
Streptomyces pristinaespiralis	SCO4672	SPRI_2908	1	1	0.761
Streptomyces pristinaespiralis	SCO4676	SPRI_4302	0.369	0.493	0.561
Streptomyces pristinaespiralis	SCO4683	SPRI_1893	0.972	0.993	0.833
Streptomyces pristinaespiralis	SCO4686	SPRI_1967	0.825	0.921	0.576
Streptomyces pristinaespiralis	SCO4687	SPRI_1965	1	1	0.79
Streptomyces pristinaespiralis	SCO4699	SPRI_2746	0.889	0.522	0.468
Streptomyces mobaraensis NBRC 13819 = DSM 40847	SCO4669	H340_02379	0.958	0.973	0.46
Streptomyces mobaraensis NBRC 13819 = DSM 40847	SCO4675	H340_12440	0.861	0.974	0.477
Streptomyces mobaraensis NBRC 13819 = DSM 40847	SCO4676	H340_14376	0.779	0.478	0.54
Streptomyces mobaraensis NBRC 13819 = DSM 40847	SCO4680	H340_15901	0.926	0.878	0.814
Streptomyces mobaraensis NBRC 13819 = DSM 40847	SCO4681	H340_15906	0.989	0.944	0.756
Streptomyces mobaraensis NBRC 13819 = DSM 40847	SCO4682	H340_15911	0.942	0.956	0.585
Streptomyces mobaraensis NBRC 13819 = DSM 40847	SCO4687	H340_03134	1	1	0.807
Streptomyces mobaraensis NBRC 13819 = DSM 40847	SCO4688	H340_18224	0.754	0.795	0.876
Streptomyces mobaraensis NBRC 13819 = DSM 40847	SCO4699	H340_01814	0.883	0.531	0.464
Streptomyces avermitilis MA-4680 = NBRC 14893	SCO4667	SAVERM_3631	0.993	0.993	0.748
Streptomyces avermitilis MA-4680 = NBRC 14893	SCO4668	SAVERM_3630	0.995	0.954	0.876
Streptomyces avermitilis MA-4680 = NBRC 14893	SCO4669	SAVERM_903	0.971	0.997	0.429
Streptomyces avermitilis MA-4680 = NBRC 14893	SCO4675	SAVERM_3616	0.831	0.911	0.494
Streptomyces avermitilis MA-4680 = NBRC 14893	SCO4676	SAVERM_3139	0.986	0.98	0.671
Streptomyces avermitilis MA-4680 = NBRC 14893	SCO4677	SAVERM_3140	0.931	0.817	0.784
Streptomyces avermitilis MA-4680 = NBRC 14893	SCO4678	SAVERM_3141	0.989	0.965	0.756
Streptomyces avermitilis MA-4680 = NBRC 14893	SCO4679	SAVERM_3142	0.921	0.843	0.672
Streptomyces avermitilis MA-4680 = NBRC 14893	SCO4683	SAVERM_1636	0.31	0.349	0.301
Streptomyces avermitilis MA-4680 = NBRC 14893	SCO4687	SAVERM_4445	1	1	0.739
Streptomyces avermitilis MA-4680 = NBRC 14893	SCO4698	SAVERM_884	0.938	1	0.513
Streptomyces avermitilis MA-4680 = NBRC 14893	SCO4699	SAVERM_21	0.881	0.741	0.449
Streptomyces cattleya NRRL 8057 = DSM 46488	SCO4667	SCATT_55740	0.97	0.972	0.45
Streptomyces cattleya NRRL 8057 = DSM 46488	SCO4676	SCATT_37330	0.762	0.91	0.389
Streptomyces cattleya NRRL 8057 = DSM 46488	SCO4679	SCATT_51080	0.857	0.855	0.574
Streptomyces cattleya NRRL 8057 = DSM 46488	SCO4680	SCATT_p01360	0.929	0.968	0.658
Streptomyces cattleya NRRL 8057 = DSM 46488	SCO4683	SCATT_58150	0.952	0.976	0.754
Streptomyces cattleya NRRL 8057 = DSM 46488	SCO4684	SCATT_48050	1	1	0.97
Streptomyces cattleya NRRL 8057 = DSM 46488	SCO4687	SCATT_48120	0.983	0.594	0.855
Streptomyces cattleya NRRL 8057 = DSM 46488	SCO4688	SCATT_32870	0.958	1	0.814
Streptomyces cattleya NRRL 8057 = DSM 46488	SCO4699	SCATT_43040	0.886	0.706	0.48
Streptomyces viridochromogenes DSM 40736	SCO4667	SSQG_03966	0.986	0.986	0.734
Streptomyces viridochromogenes DSM 40736	SCO4668	SSQG_03967	0.995	0.946	0.885
Streptomyces viridochromogenes DSM 40736	SCO4669	SSQG_04857	0.976	0.987	0.511
Streptomyces viridochromogenes DSM 40736	SCO4674	SSQG_03608	0.834	0.818	0.438
Streptomyces viridochromogenes DSM 40736	SCO4676	SSQG_03385	0.983	0.857	0.512
Streptomyces viridochromogenes DSM 40736	SCO4677	SSQG_05157	0.903	0.812	0.738
Streptomyces viridochromogenes DSM 40736	SCO4679	SSQG_04029	0.825	0.897	0.75
Streptomyces viridochromogenes DSM 40736	SCO4683	SSQG_06775	0.787	0.923	0.262
Streptomyces viridochromogenes DSM 40736	SCO4687	SSQG_05936	1	1	0.832
Streptomyces viridochromogenes DSM 40736	SCO4692	SSQG_04761	0.967	0.986	0.841
Streptomyces viridochromogenes DSM 40736	SCO4696	SSQG_04762	0.303	0.77	0.745
Streptomyces viridochromogenes DSM 40736	SCO4697	SSQG_05944	0.137	0.838	0.892
Streptomyces lincolnensis	SCO4667	SLINC_3606	0.974	0.947	0.705
Streptomyces lincolnensis	SCO4668	SLINC_3605	1	0.946	0.9
Streptomyces lincolnensis	SCO4669	SLINC_5149	1	1	0.509
Streptomyces lincolnensis	SCO4676	SLINC_5383	0.955	0.972	0.668
Streptomyces lincolnensis	SCO4677	SLINC_4111	0.854	0.898	0.789
Streptomyces lincolnensis	SCO4678	SLINC_4112	1	0.989	0.777
Streptomyces lincolnensis	SCO4679	SLINC_4113	0.968	0.955	0.689
Streptomyces lincolnensis	SCO4681	SLINC_0406	0.922	0.996	0.702
Streptomyces lincolnensis	SCO4683	SLINC_7215	0.31	0.349	0.315
Streptomyces lincolnensis	SCO4684	SLINC_4051	1	1	0.985
Streptomyces lincolnensis	SCO4687	SLINC_4048	1	1	0.849
Streptomyces lincolnensis	SCO4699	SLINC_5385	0.885	0.599	0.449
Streptomyces griseus subsp. griseus NBRC 13350	SCO4667	SGR_3234	0.863	0.934	0.629
Streptomyces griseus subsp. griseus NBRC 13350	SCO4668	SGR_3235	1	0.981	0.714
Streptomyces griseus subsp. griseus NBRC 13350	SCO4669	SGR_6434	0.958	0.984	0.474
Streptomyces griseus subsp. griseus NBRC 13350	SCO4670	SGR_4060	0.991	0.987	0.588
Streptomyces griseus subsp. griseus NBRC 13350	SCO4671	SGR_1131	0.99	0.978	0.638
Streptomyces griseus subsp. griseus NBRC 13350	SCO4675	SGR_4041	0.99	0.99	0.475
Streptomyces griseus subsp. griseus NBRC 13350	SCO4676	SGR_4331	0.438	0.343	0.504
Streptomyces griseus subsp. griseus NBRC 13350	SCO4677	SGR_4332	0.938	0.973	0.6
Streptomyces griseus subsp. griseus NBRC 13350	SCO4679	SGR_4334	0.889	0.757	0.554
Streptomyces griseus subsp. griseus NBRC 13350	SCO4683	SGR_2604	1	1	0.727
Streptomyces griseus subsp. griseus NBRC 13350	SCO4687	SGR_2936	1	1	0.807
Streptomyces griseus subsp. griseus NBRC 13350	SCO4689	SGR_6624	0.909	0.933	0.5
Streptomyces griseus subsp. griseus NBRC 13350	SCO4699	SGR_3452	0.889	0.55	0.441
Streptomyces glaucescens	SCO4670	SGLAU_02075	0.901	0.904	0.811
Streptomyces glaucescens	SCO4671	SGLAU_02080	0.994	0.994	0.824
Streptomyces glaucescens	SCO4672	SGLAU_01840	0.941	0.957	0.764
Streptomyces glaucescens	SCO4673	SGLAU_31960	0.95	1	0.699
Streptomyces glaucescens	SCO4674	SGLAU_31965	0.834	0.976	0.636
Streptomyces glaucescens	SCO4676	SGLAU_14855	0.9	0.849	0.506
Streptomyces glaucescens	SCO4677	SGLAU_15260	0.938	0.814	0.733
Streptomyces glaucescens	SCO4678	SGLAU_20110	0.989	0.949	0.699
Streptomyces glaucescens	SCO4679	SGLAU_20115	0.984	0.971	0.645
Streptomyces glaucescens	SCO4683	SGLAU_29465	0.98	1	0.885
Streptomyces glaucescens	SCO4684	SGLAU_26970	1	1	0.955
Streptomyces glaucescens	SCO4687	SGLAU_30705	1	1	0.714
Streptomyces glaucescens	SCO4688	SGLAU_26985	0.932	0.939	0.809
Streptomyces glaucescens	SCO4699	SGLAU_10665	0.883	0.601	0.457
Streptomyces jeddahensis	SCO4667	STSP_11940	0.986	1	0.508
Streptomyces jeddahensis	SCO4668	STSP_11930	1	0.977	0.733
Streptomyces jeddahensis	SCO4669	STSP_03240	0.955	0.941	0.53
Streptomyces jeddahensis	SCO4683	STSP_66820	0.952	0.965	0.713
Streptomyces jeddahensis	SCO4687	STSP_12140	1	1	0.731
Streptomyces jeddahensis	SCO4688	STSP_12150	0.966	0.983	0.842
Streptomyces leeuwenhoekii	SCO4667	sle_41110	0.981	0.981	0.723
Streptomyces leeuwenhoekii	SCO4668	sle_41120	0.995	0.941	0.885
Streptomyces leeuwenhoekii	SCO4670	sle_29690	0.903	0.905	0.773
Streptomyces leeuwenhoekii	SCO4671	sle_29680	0.987	0.957	0.83
Streptomyces leeuwenhoekii	SCO4676	sle1_100	0.297	0.26	0.477
Streptomyces leeuwenhoekii	SCO4677	sle_40280	0.938	0.951	0.6
Streptomyces leeuwenhoekii	SCO4678	sle_40270	0.947	0.989	0.588
Streptomyces leeuwenhoekii	SCO4683	sle_29660	0.98	1	0.896
Streptomyces leeuwenhoekii	SCO4684	sle_40520	1	1	1
Streptomyces leeuwenhoekii	SCO4686	sle_40500	0.922	0.922	0.684
Streptomyces leeuwenhoekii	SCO4687	sle_40490	1	1	0.882
Streptomyces leeuwenhoekii	SCO4688	sle_38680	0.831	0.853	0.878
Streptomyces leeuwenhoekii	SCO4699	sle_33620	0.883	0.534	0.48
Streptomyces gilvigriseus	SCO4676	BIV57_15910	0.814	0.846	0.36
Streptomyces pluripotens	SCO4669	LK06_012365	0.96	0.96	0.574
Streptomyces pluripotens	SCO4670	LK06_012345	0.918	0.942	0.727
Streptomyces pluripotens	SCO4671	LK06_012340	0.978	0.96	0.782
Streptomyces pluripotens	SCO4673	LK06_013335	0.876	0.868	0.737
Streptomyces pluripotens	SCO4674	LK06_013340	0.876	0.984	0.685
Streptomyces pluripotens	SCO4676	LK06_018425	0.986	0.982	0.619
Streptomyces pluripotens	SCO4680	LK06_027565	0.939	0.962	0.662
Streptomyces pluripotens	SCO4681	LK06_027570	0.896	0.927	0.718
Streptomyces pluripotens	SCO4682	LK06_027580	0.957	0.93	0.697
Streptomyces pluripotens	SCO4699	LK06_014175	0.909	0.636	0.47
Streptomyces oceani	SCO4667	AN216_19820	0.988	0.998	0.479
Streptomyces oceani	SCO4668	AN216_19825	0.995	0.972	0.694
Streptomyces oceani	SCO4670	AN216_23910	0.976	0.937	0.529
Streptomyces oceani	SCO4675	AN216_20690	0.99	0.99	0.525
Streptomyces oceani	SCO4676	AN216_23360	0.634	0.641	0.38
Streptomyces oceani	SCO4679	AN216_07510	0.937	0.935	0.593
Streptomyces oceani	SCO4681	AN216_22720	0.903	0.972	0.379
Streptomyces oceani	SCO4683	AN216_09875	0.978	0.983	0.71
Streptomyces oceani	SCO4689	AN216_08450	0.745	0.713	0.671
Streptomyces oceani	SCO4699	AN216_26200	0.29	0.353	0.375
Streptomyces zinciresistens K42	SCO4669	SZN_28078	0.966	0.951	0.544
Streptomyces zinciresistens K42	SCO4675	SZN_12253	0.871	0.996	0.38
Streptomyces zinciresistens K42	SCO4676	SZN_05242	0.986	0.979	0.636
Streptomyces zinciresistens K42	SCO4677	SZN_05247	0.896	0.729	0.721
Streptomyces zinciresistens K42	SCO4678	SZN_05252	1	0.972	0.748
Streptomyces zinciresistens K42	SCO4679	SZN_05262	0.921	0.867	0.638
Streptomyces indicus	SCO4667	SAMN05421806_1074	0.956	0.98	0.461
Streptomyces indicus	SCO4668	SAMN05421806_1075	0.995	0.972	0.689
Streptomyces indicus	SCO4669	SAMN05421806_101995	0.641	0.683	0.444
Streptomyces indicus	SCO4683	SAMN05421806_101637	0.681	0.812	0.277
Streptomyces indicus	SCO4687	SAMN05421806_11175	1	1	0.798
Streptomyces indicus	SCO4699	SAMN05421806_104399	0.883	0.518	0.462
Streptomyces radiopugnans	SCO4669	SAMN05216481_104250	0.989	0.988	0.453
Streptomyces radiopugnans	SCO4670	SAMN05216481_102305	0.955	0.957	0.665
Streptomyces radiopugnans	SCO4671	SAMN05216481_102303	0.99	0.963	0.708
Streptomyces radiopugnans	SCO4672	SAMN05216481_105303	0.38	0.962	0.406
Streptomyces radiopugnans	SCO4676	SAMN05216481_102319	0.352	0.159	0.451
Streptomyces radiopugnans	SCO4677	SAMN05216481_109130	0.896	0.704	0.643
Streptomyces radiopugnans	SCO4680	SAMN05216481_12253	1	0.99	0.611
Streptomyces radiopugnans	SCO4681	SAMN05216481_12252	0.914	0.946	0.691
Streptomyces radiopugnans	SCO4682	SAMN05216481_12250	0.942	0.855	0.677
Streptomyces radiopugnans	SCO4683	SAMN05216481_10327	0.961	1	0.722
Streptomyces radiopugnans	SCO4684	SAMN05216481_105311	1	1	0.925
Streptomyces radiopugnans	SCO4686	SAMN05216481_105309	0.961	0.97	0.737
Streptomyces radiopugnans	SCO4687	SAMN05216481_104331	1	1	0.63
Streptomyces radiopugnans	SCO4688	SAMN05216481_105308	0.941	0.991	0.874
Streptomyces radiopugnans	SCO4689	SAMN05216481_102295	0.845	0.734	0.462
Streptomyces radiopugnans	SCO4699	SAMN05216481_108140	0.883	0.547	0.481
Streptomyces alni	SCO4681	SAMN05216251_114141	0.929	0.984	0.676
Streptomyces alni	SCO4688	SAMN05216251_11353	0.814	0.552	0.885
Streptomyces alni	SCO4692	SAMN05216251_10585	0.981	0.9	0.597
Streptomyces alni	SCO4699	SAMN05216251_10580	0.905	0.565	0.446
Streptomyces bingchenggensis BCW-1	SCO4667	SBI_05905	0.998	0.998	0.605
Streptomyces bingchenggensis BCW-1	SCO4668	SBI_05906	0.967	0.995	0.823
Streptomyces bingchenggensis BCW-1	SCO4669	SBI_09830	0.958	0.973	0.444
Streptomyces bingchenggensis BCW-1	SCO4670	SBI_02741	0.855	0.997	0.558
Streptomyces bingchenggensis BCW-1	SCO4672	SBI_06036	0.414	0.687	0.406
Streptomyces bingchenggensis BCW-1	SCO4674	SBI_05758	0.779	0.924	0.451
Streptomyces bingchenggensis BCW-1	SCO4676	SBI_06395	0.886	0.908	0.424
Streptomyces bingchenggensis BCW-1	SCO4680	SBI_09143	0.953	0.962	0.663
Streptomyces bingchenggensis BCW-1	SCO4681	SBI_09144	0.922	0.996	0.698
Streptomyces bingchenggensis BCW-1	SCO4682	SBI_09145	0.986	0.895	0.676
Streptomyces bingchenggensis BCW-1	SCO4683	SBI_00098	0.97	0.998	0.68
Streptomyces bingchenggensis BCW-1	SCO4687	SBI_03097	0.798	0.802	0.326
Streptomyces bingchenggensis BCW-1	SCO4689	SBI_07347	0.909	0.765	0.5
Streptomyces bingchenggensis BCW-1	SCO4698	SBI_03895	0.268	0.818	0.396
Streptomyces bingchenggensis BCW-1	SCO4699	SBI_05301	0.883	0.635	0.484
Streptomyces davaonensis JCM 4913	SCO4667	BN159_5094	0.984	0.975	0.733
Streptomyces davaonensis JCM 4913	SCO4668	BN159_5095	0.971	1	0.868
Streptomyces davaonensis JCM 4913	SCO4669	BN159_4154	0.604	0.996	0.41
Streptomyces davaonensis JCM 4913	SCO4670	BN159_3729	0.987	0.984	0.726
Streptomyces davaonensis JCM 4913	SCO4671	BN159_3728	1	1	0.765
Streptomyces davaonensis JCM 4913	SCO4675	BN159_3848	0.99	0.969	0.515
Streptomyces davaonensis JCM 4913	SCO4677	BN159_3883	0.889	0.8	0.555
Streptomyces davaonensis JCM 4913	SCO4696	BN159_3835	1	0.994	0.665
Streptomyces davaonensis JCM 4913	SCO4699	BN159_1282	0.539	0.289	0.286
Streptomyces davaonensis JCM 4913	SCO4700	BN159_3832	0.544	0.695	0.642
Streptomyces puniciscabiei	SCO4669	BFF78_07970	0.971	0.997	0.448
Streptomyces puniciscabiei	SCO4671	BFF78_05545	0.895	0.866	0.443
Streptomyces puniciscabiei	SCO4672	BFF78_20550	0.414	0.678	0.406
Streptomyces puniciscabiei	SCO4673	BFF78_18675	0.873	0.913	0.72
Streptomyces puniciscabiei	SCO4674	BFF78_18680	0.883	0.992	0.68
Streptomyces puniciscabiei	SCO4676	BFF78_15370	0.955	0.974	0.693
Streptomyces puniciscabiei	SCO4677	BFF78_15375	0.986	0.935	0.69
Streptomyces puniciscabiei	SCO4678	BFF78_15380	0.989	0.959	0.749
Streptomyces puniciscabiei	SCO4679	BFF78_15385	0.984	0.986	0.71
Streptomyces puniciscabiei	SCO4680	BFF78_03095	0.943	0.962	0.659
Streptomyces puniciscabiei	SCO4681	BFF78_03100	0.929	0.962	0.708
Streptomyces puniciscabiei	SCO4682	BFF78_06335	0.957	0.93	0.712
Streptomyces puniciscabiei	SCO4683	BFF78_06360	0.787	0.919	0.267
Streptomyces puniciscabiei	SCO4684	BFF78_37330	1	1	0.985
Streptomyces puniciscabiei	SCO4687	BFF78_37350	0.471	0.848	0.696
Streptomyces azureus	SCO4667	SAZU_2637	0.984	0.991	0.75
Streptomyces azureus	SCO4668	SAZU_2636	0.995	0.946	0.904
Streptomyces azureus	SCO4669	SAZU_8275	0.976	0.91	0.511
Streptomyces azureus	SCO4672	SAZU_8209	0.407	0.7	0.4
Streptomyces azureus	SCO4674	SAZU_3964	0.793	0.943	0.53
Streptomyces azureus	SCO4675	SAZU_2573	0.374	0.991	0.522
Streptomyces azureus	SCO4679	SAZU_2814	0.905	0.429	0.632
Streptomyces azureus	SCO4683	SAZU_5588	0.681	0.814	0.268
Streptomyces azureus	SCO4687	SAZU_6698	0.992	0.992	0.72
Streptomyces azureus	SCO4688	SAZU_6686	0.949	1	0.83
Streptomyces azureus	SCO4699	SAZU_5468	0.883	0.577	0.454
Streptomyces turgidiscabies Car8	SCO4667	STRTUCAR8_06546	0.993	0.979	0.71
Streptomyces turgidiscabies Car8	SCO4668	STRTUCAR8_06547	0.995	0.929	0.871
Streptomyces turgidiscabies Car8	SCO4669	STRTUCAR8_06865	0.968	0.94	0.496
Streptomyces turgidiscabies Car8	SCO4672	STRTUCAR8_06461	0.321	0.219	0.27
Streptomyces turgidiscabies Car8	SCO4674	STRTUCAR8_06038	0.766	0.911	0.523
Streptomyces turgidiscabies Car8	SCO4676	STRTUCAR8_07232	0.897	0.9	0.688
Streptomyces turgidiscabies Car8	SCO4677	STRTUCAR8_07231	0.965	0.78	0.719
Streptomyces turgidiscabies Car8	SCO4679	STRTUCAR8_07229	0.889	0.814	0.714
Streptomyces turgidiscabies Car8	SCO4680	STRTUCAR8_09332	0.966	1	0.633
Streptomyces turgidiscabies Car8	SCO4681	STRTUCAR8_09331	0.892	0.909	0.713
Streptomyces turgidiscabies Car8	SCO4682	STRTUCAR8_09330	0.957	0.93	0.682
Streptomyces turgidiscabies Car8	SCO4687	STRTUCAR8_05920	1	0.717	0.824
Streptomyces turgidiscabies Car8	SCO4692	STRTUCAR8_04598	1	1	0.847
Streptomyces turgidiscabies Car8	SCO4696	STRTUCAR8_04591	1	0.987	0.69
Streptomyces turgidiscabies Car8	SCO4697	STRTUCAR8_04593	0.957	0.395	0.626
Streptomyces tsukubensis NRRL18488	SCO4667	STSU_21486	0.828	0.889	0.72
Streptomyces tsukubensis NRRL18488	SCO4668	STSU_21491	0.995	0.995	0.823
Streptomyces tsukubensis NRRL18488	SCO4669	STSU_00955	0.955	1	0.431
Streptomyces tsukubensis NRRL18488	SCO4672	STSU_32545	0.908	0.917	0.495
Streptomyces tsukubensis NRRL18488	SCO4673	STSU_15242	0.932	0.981	0.722
Streptomyces tsukubensis NRRL18488	SCO4674	STSU_15247	0.869	0.977	0.603
Streptomyces tsukubensis NRRL18488	SCO4675	STSU_13445	1	0.983	0.46
Streptomyces tsukubensis NRRL18488	SCO4677	STSU_04621	0.868	0.964	0.536
Streptomyces tsukubensis NRRL18488	SCO4679	STSU_14178	0.905	0.918	0.614
Streptomyces tsukubensis NRRL18488	SCO4683	STSU_30700	0.967	1	0.874
Streptomyces tsukubensis NRRL18488	SCO4686	STSU_16358	0.689	0.724	0.746
Streptomyces tsukubensis NRRL18488	SCO4699	STSU_32305	0.999	0.589	0.409
Streptomyces autolyticus	SCO4667	BV401_38845	0.984	0.998	0.528
Streptomyces autolyticus	SCO4668	BV401_38840	1	0.977	0.681
Streptomyces autolyticus	SCO4670	BV401_34635	0.855	0.997	0.533
Streptomyces autolyticus	SCO4672	BV401_37370	0.414	0.691	0.414
Streptomyces autolyticus	SCO4674	BV401_02735	0.807	0.959	0.496
Streptomyces autolyticus	SCO4675	BV401_21195	1	0.987	0.45
Streptomyces autolyticus	SCO4680	BV401_09880	0.943	0.996	0.699
Streptomyces autolyticus	SCO4681	BV401_06540	0.892	0.941	0.721
Streptomyces autolyticus	SCO4682	BV401_06535	0.957	0.93	0.667
Streptomyces autolyticus	SCO4683	BV401_22115	0.97	0.998	0.673
Streptomyces autolyticus	SCO4689	BV401_15800	0.918	0.825	0.485
Streptomyces autolyticus	SCO4699	BV401_16150	0.886	0.612	0.496
Streptomyces griseoaurantiacus M045	SCO4669	SGM_3184	1	1	0.594
Streptomyces griseoaurantiacus M045	SCO4675	SGM_3183	1	1	0.738
Streptomyces griseoaurantiacus M045	SCO4676	SGM_4367	0.248	0.586	0.722
Streptomyces griseoaurantiacus M045	SCO4677	SGM_4366	0.924	0.899	0.714
Streptomyces griseoaurantiacus M045	SCO4678	SGM_4365	0.961	0.86	0.768
Streptomyces griseoaurantiacus M045	SCO4679	SGM_3181	0.984	0.986	0.613
Streptomyces griseoaurantiacus M045	SCO4680	SGM_3292	0.943	0.962	0.842
Streptomyces griseoaurantiacus M045	SCO4681	SGM_3293	0.892	0.952	0.829
Streptomyces griseoaurantiacus M045	SCO4682	SGM_3295	0.986	0.986	0.824
Streptomyces griseoaurantiacus M045	SCO4683	SGM_3180	0.983	0.991	0.892
Streptomyces griseoaurantiacus M045	SCO4686	SGM_6073	0.825	0.684	0.682
Streptomyces griseoaurantiacus M045	SCO4687	SGM_6074	1	1	0.815
Streptomyces griseoaurantiacus M045	SCO4688	SGM_6075	0.873	0.92	0.932
Streptomyces griseoaurantiacus M045	SCO4689	SGM_4557	1	1	0.818
Streptomyces viridosporus ATCC 14672	SCO4669	SSFG_02837	0.942	0.997	0.513
Streptomyces viridosporus ATCC 14672	SCO4670	SSFG_02944	0.922	0.909	0.782
Streptomyces viridosporus ATCC 14672	SCO4672	SSFG_01032	0.871	0.836	0.452
Streptomyces viridosporus ATCC 14672	SCO4675	SSFG_04014	0.589	0.568	0.669
Streptomyces viridosporus ATCC 14672	SCO4676	SSFG_02555	0.962	0.973	0.706
Streptomyces viridosporus ATCC 14672	SCO4677	SSFG_02556	0.938	0.844	0.748
Streptomyces viridosporus ATCC 14672	SCO4678	SSFG_04015	0.989	0.972	0.749
Streptomyces viridosporus ATCC 14672	SCO4679	SSFG_04016	0.968	0.971	0.672
Streptomyces viridosporus ATCC 14672	SCO4683	SSFG_02941	0.98	1	0.861
Streptomyces viridosporus ATCC 14672	SCO4687	SSFG_03499	0.992	0.992	0.695
Streptomyces viridosporus ATCC 14672	SCO4688	SSFG_04121	0.864	0.895	0.951
Streptomyces viridosporus ATCC 14672	SCO4689	SSFG_02939	1	1	0.882
Streptomyces melanosporofaciens	SCO4667	SAMN04490356_6775	0.979	0.955	0.526
Streptomyces melanosporofaciens	SCO4668	SAMN04490356_6774	1	0.977	0.667
Streptomyces melanosporofaciens	SCO4670	SAMN04490356_5656	0.834	0.972	0.544
Streptomyces melanosporofaciens	SCO4671	SAMN04490356_7468	0.87	0.92	0.328
Streptomyces melanosporofaciens	SCO4672	SAMN04490356_6352	0.414	0.691	0.41
Streptomyces melanosporofaciens	SCO4675	SAMN04490356_3061	0.99	0.987	0.452
Streptomyces melanosporofaciens	SCO4677	SAMN04490356_5820	0.938	0.973	0.593
Streptomyces melanosporofaciens	SCO4680	SAMN04490356_8674	0.963	0.983	0.649
Streptomyces melanosporofaciens	SCO4681	SAMN04490356_8675	0.892	0.941	0.721
Streptomyces melanosporofaciens	SCO4682	SAMN04490356_8676	0.957	0.93	0.682
Streptomyces melanosporofaciens	SCO4683	SAMN04490356_7891	0.97	0.998	0.694
Streptomyces melanosporofaciens	SCO4687	SAMN04490356_4451	0.95	0.883	0.77
Streptomyces melanosporofaciens	SCO4689	SAMN04490356_1942	0.918	0.832	0.495
Streptomyces melanosporofaciens	SCO4699	SAMN04490356_1241	0.996	0.71	0.467
Streptomyces venezuelae	SCO4667	AQF52_3039	0.984	0.952	0.613
Streptomyces venezuelae	SCO4668	AQF52_3038	0.752	0.994	0.854
Streptomyces venezuelae	SCO4669	AQF52_0545	0.958	0.972	0.449
Streptomyces venezuelae	SCO4670	AQF52_7367	0.989	0.993	0.659
Streptomyces venezuelae	SCO4671	AQF52_7366	0.832	0.989	0.729
Streptomyces venezuelae	SCO4674	AQF52_3335	0.807	0.916	0.521
Streptomyces venezuelae	SCO4676	AQF52_3973	0.155	0.529	0.689
Streptomyces venezuelae	SCO4677	AQF52_3972	0.861	0.934	0.653
Streptomyces venezuelae	SCO4679	AQF52_3970	0.937	0.855	0.644
Streptomyces venezuelae	SCO4689	AQF52_7556	0.927	0.943	0.539
Streptomyces venezuelae	SCO4699	AQF52_1056	0.397	0.143	0.277
Streptomyces lydicus	SCO4672	SL103_26435	0.424	0.728	0.432
Streptomyces lydicus	SCO4674	SL103_17745	0.807	0.959	0.47
Streptomyces lydicus	SCO4676	SL103_28460	0.993	0.974	0.396
Streptomyces lydicus	SCO4683	SL103_28435	0.952	1	0.797
Streptomyces lydicus	SCO4687	SL103_00815	1	1	0.765
Streptomyces lydicus	SCO4689	SL103_06720	0.909	0.786	0.53
Streptomyces lydicus	SCO4696	SL103_23215	0.774	0.366	0.4
Streptomyces lydicus	SCO4699	SL103_26280	0.885	0.632	0.466
Streptomyces nodosus	SCO4669	SNOD_15700	0.971	0.997	0.473
Streptomyces nodosus	SCO4676	SNOD_15330	0.624	0.614	0.337
Streptomyces nodosus	SCO4677	SNOD_05195	0.826	0.913	0.597
Streptomyces nodosus	SCO4678	SNOD_19710	0.979	0.945	0.801
Streptomyces nodosus	SCO4679	SNOD_19715	0.984	0.986	0.645
Streptomyces nodosus	SCO4683	SNOD_19700	0.978	1	0.871
Streptomyces nodosus	SCO4689	SNOD_01385	0.991	0.991	0.798
Streptomyces nodosus	SCO4699	SNOD_25285	0.886	0.569	0.417
Streptomyces noursei ATCC 11455	SCO4671	SNOUR_36830	0.99	0.926	0.397
Streptomyces noursei ATCC 11455	SCO4672	SNOUR_36495	0.414	0.699	0.393
Streptomyces noursei ATCC 11455	SCO4674	SNOUR_37810	0.476	0.504	0.493
Streptomyces noursei ATCC 11455	SCO4676	SNOUR_24655	0.983	0.977	0.523
Streptomyces noursei ATCC 11455	SCO4677	SNOUR_20310	0.833	0.735	0.642
Streptomyces noursei ATCC 11455	SCO4678	SNOUR_20315	0.968	0.965	0.575
Streptomyces noursei ATCC 11455	SCO4681	SNOUR_39215	0.903	0.972	0.395
Streptomyces noursei ATCC 11455	SCO4683	SNOUR_14210	0.978	0.985	0.783
Streptomyces noursei ATCC 11455	SCO4688	SNOUR_19695	0.839	0.917	0.879
Streptomyces noursei ATCC 11455	SCO4689	SNOUR_27970	0.927	0.826	0.52
Streptomyces noursei ATCC 11455	SCO4696	SNOUR_08475	0.748	0.399	0.397
Streptomyces noursei ATCC 11455	SCO4699	SNOUR_36155	0.937	0.655	0.45
Streptomyces olivochromogenes	SCO4667	AQJ27_19695	0.961	0.981	0.766
Streptomyces olivochromogenes	SCO4668	AQJ27_19700	0.995	0.954	0.876
Streptomyces olivochromogenes	SCO4669	AQJ27_13315	0.96	0.96	0.549
Streptomyces olivochromogenes	SCO4674	AQJ27_41900	0.807	0.959	0.479
Streptomyces olivochromogenes	SCO4675	AQJ27_32175	1	0.997	0.464
Streptomyces olivochromogenes	SCO4676	AQJ27_13870	0.376	0.845	0.661
Streptomyces olivochromogenes	SCO4681	AQJ27_23575	0.933	0.996	0.705
Streptomyces olivochromogenes	SCO4683	AQJ27_40045	0.963	0.987	0.802
Streptomyces olivochromogenes	SCO4687	AQJ27_50780	1	1	0.857
Streptomyces olivochromogenes	SCO4688	AQJ27_43170	0.966	1	0.833
Streptomyces olivochromogenes	SCO4696	AQJ27_27355	0.71	0.86	0.418
Streptomyces olivochromogenes	SCO4699	AQJ27_09060	0.883	0.649	0.492
Streptomyces albireticuli	SCO4669	SMD11_4590	0.958	0.972	0.419
Streptomyces albireticuli	SCO4672	SMD11_0019	0.905	0.91	0.548
Streptomyces albireticuli	SCO4673	SMD11_6443	0.531	0.886	0.678
Streptomyces albireticuli	SCO4674	SMD11_2954	0.772	0.838	0.429
Streptomyces albireticuli	SCO4676	SMD11_2312	0.845	0.824	0.388
Streptomyces albireticuli	SCO4699	SMD11_4587	0.904	0.607	0.487
Streptomyces clavuligerus	SCO4669	BB341_27620	0.908	0.939	0.468
Streptomyces clavuligerus	SCO4678	BB341_11665	0.972	0.971	0.328
Streptomyces clavuligerus	SCO4683	BB341_02750	0.787	0.923	0.27
Streptomyces scabiei 87.22	SCO4667	SCAB_57401	0.933	0.968	0.567
Streptomyces scabiei 87.22	SCO4668	SCAB_57411	0.995	0.963	0.785
Streptomyces scabiei 87.22	SCO4669	SCAB_3181	0.958	0.973	0.446
Streptomyces scabiei 87.22	SCO4675	SCAB_44931	0.682	0.986	0.461
Streptomyces scabiei 87.22	SCO4676	SCAB_44871	0.983	0.942	0.649
Streptomyces scabiei 87.22	SCO4684	SCAB_87581	0.985	0.702	0.97
Streptomyces scabiei 87.22	SCO4686	SCAB_87611	0.796	0.636	0.646
Streptomyces scabiei 87.22	SCO4687	SCAB_4971	0.992	0.992	0.822
